# Supplementary material for: Hepatocyte Proteome Alterations Induced by Individual and Combinations of Common Free Fatty Acids
Source: Int J Mol Sci. 2022 Mar 20;23(6):3356. doi: 10.3390/ijms23063356 (PMC8951603; doi:10.3390/ijms23063356)
Supplement: Supplementary file 1 [file ijms-23-03356-s001.zip]

Archive with 2 entries (2 files):
- ijms-1623971-supplementary.pdf
- ijms-1623971-supplementary.xlsx
