# Supplementary material for: Hepatocyte Proteome Alterations Induced by Individual and Combinations of Common Free Fatty Acids
Source: Int J Mol Sci. 2022 Mar 20;23(6):3356. doi: 10.3390/ijms23063356 (PMC8951603; doi:10.3390/ijms23063356)
Supplement: Supplementary file 1 [file ijms-23-03356-s001.zip › ijms-1623971-supplementary.xlsx]

## Sheet: Control-MA
Gene names	Protein names	Control_1	Control_2	Control_3	MA125_1	MA125_2	MA125_3	MA250_1	MA250_2	MA250_3	MA500_1	MA500_2	MA500_3	ANOVA Significant	ANOVA p value	ANOVA q-value
A1CF	APOBEC1 complementation factor	20.399	20.7046	20.3243	20.6658	20.3083	20.7651	20.7995	20.3907	18.6387	20.6422	19.8908	20.4628		0.59023	0.803811
A2M	Alpha-2-macroglobulin	21.844	21.2828	21.4642	21.0139	21.3221	21.8116	22.3398	22.2236	22.2296	22.4323	22.736	22.7549	+	0.000233259	0.0536842
AAAS	Aladin	16.5445	18.7371	18.0488	18.4636	19.1191	18.7925	19.1367	19.1009	18.9755	19.5236	19.8309	19.3092		0.0307605	0.25707
AACS	Acetoacetyl-CoA synthetase	17.875	18.4226	20.2814	20.3642	18.6649	20.3616	20.0478	18.4027	16.8503	20.5828	19.2587	19.5566		0.476889	0.733776
AAK1	AP2-associated protein kinase 1	17.9029	17.9548	17.7165	19.1643	18.6671	15.721	17.6563	19.7389	18.0601	17.2464	15.0563	17.1107		0.267788	0.591736
AAMDC	Mth938 domain-containing protein	18.98	19.1566	19.0213	17.5708	19.327	16.9811	18.5382	18.566	17.9275	15.8277	17.7315	17.1205		0.0207481	0.220718
AAMP	Angio-associated migratory cell protein	20.1216	19.1386	20.2626	19.2443	19.9945	20.5293	19.6996	16.1807	20.163	19.1291	19.1456	18.4042		0.437278	0.70479
AAR2	Protein AAR2 homolog	18.7869	18.9092	17.1792	17.9213	19.0192	19.0112	16.6735	17.5599	17.0828	17.037	18.4713	17.6431		0.0540276	0.319358
AARS	Alanine--tRNA ligase, cytoplasmic	23.4301	23.583	23.6238	23.3873	23.4906	23.8274	23.7544	23.4881	23.536	23.7449	23.3348	23.5574		0.979756	0.993325
AARS2	Alanine--tRNA ligase, mitochondrial	21.5147	21.3104	20.9446	21.684	21.2571	21.9361	21.9703	21.0795	21.9588	22.403	22.1861	22.5654		0.00992049	0.173595
AARSD1	Alanyl-tRNA editing protein Aarsd1	19.1471	19.5913	19.1335	19.2424	17.7287	18.6788	18.1189	18.6476	18.2425	18.7882	19.0493	16.921		0.134401	0.450341
AASDHPPT	L-aminoadipate-semialdehyde dehydrogenase-phosphopantetheinyl transferase	17.6074	19.1654	17.1098	17.0907	18.582	17.4089	18.0081	17.4381	18.9507	17.2216	16.8405	17.4285		0.621256	0.82421
AASS	Alpha-aminoadipic semialdehyde synthase, mitochondrial;Lysine ketoglutarate reductase;Saccharopine dehydrogenase	20.0584	17.7784	19.4611	18.0529	19.2541	19.5902	16.2331	19.0442	20.7021	21.2833	20.6532	18.331		0.650189	0.837691
AATF	Protein AATF	18.9355	19.7646	19.3477	19.2792	20.0317	18.9811	19.9204	19.1997	19.9675	19.8581	20.0294	18.5174		0.940886	0.974408
ABAT	4-aminobutyrate aminotransferase, mitochondrial	21.495	21.7122	20.6043	21.2994	21.7172	21.8633	21.533	22.7395	21.7595	21.3645	22.7717	23.7343		0.161034	0.481083
ABCB1	Multidrug resistance protein 1	18.8576	18.3761	19.3332	18.9574	19.1641	19.5048	19.9969	17.9053	19.8307	20.4628	20.2414	20.5175		0.0325579	0.256494
ABCB6	ATP-binding cassette sub-family B member 6, mitochondrial	19.6991	15.6474	16.7754	20.271	19.6339	16.8989	16.7725	18.2828	19.8032	17.2796	19.3338	17.3838		0.926902	0.967858
ABCC1	Multidrug resistance-associated protein 1	17.107	17.8911	17.7844	16.828	18.3533	17.7313	16.9401	17.1043	16.751	18.6451	19.3169	15.6402		0.666162	0.847886
ABCC2	Canalicular multispecific organic anion transporter 1	19.3735	19.2347	18.5133	19.0238	19.2864	19.4797	18.6074	19.0472	19.8405	19.9137	19.6787	16.7215		0.913063	0.961118
ABCD1	ATP-binding cassette sub-family D member 1	18.8333	18.8176	19.2686	18.2441	18.5281	18.7427	18.7546	20.8201	18.8993	18.6187	19.2708	18.5884		0.282473	0.601514
ABCD3	ATP-binding cassette sub-family D member 3	21.4336	20.7917	21.1514	21.513	20.8259	21.3726	20.8654	22.0531	21.5314	20.1829	21.1517	21.0265		0.420526	0.697692
ABCE1	ATP-binding cassette sub-family E member 1	22.1488	22.27	21.8546	21.9444	22.57	22.3025	22.3367	22.7269	21.4549	22.0808	22.5015	21.8798		0.980297	0.993502
ABCF1	ATP-binding cassette sub-family F member 1	21.6898	21.9101	22.2942	22.1698	21.9374	22.3625	22.1392	22.6222	21.6575	20.799	22.0027	20.7782		0.0525705	0.314644
ABCF3	ATP-binding cassette sub-family F member 3	18.9226	19.8161	19.814	19.4012	19.4912	19.5856	19.7967	18.4864	19.6175	18.5739	18.5741	19.2064		0.336292	0.645847
ABHD10	Mycophenolic acid acyl-glucuronide esterase, mitochondrial	20.9016	20.1628	20.1089	19.7803	20.3846	19.9189	21.4859	20.9337	20.6527	20.9548	21.0843	21.6081		0.143728	0.461362
ABHD12	Monoacylglycerol lipase ABHD12	17.7084	20.5765	20.3721	19.1462	20.6094	19.9291	17.2385	18.2126	21.0949	20.4965	20.7927	21.2142		0.315526	0.62852
ABHD14B	Alpha/beta hydrolase domain-containing protein 14B	22.6157	22.1806	22.0554	21.7494	21.5961	21.4962	21.5436	20.5581	21.3581	21.9429	22.0084	21.4151		0.270934	0.593737
ABI2	Abl interactor 2	17.646	19.26	19.8873	18.9451	18.7434	17.0132	18.8708	15.744	19.0668	18.964	15.8542	19.4798		0.51903	0.752832
ABLIM1	Actin-binding LIM protein 1	19.977	20.4508	20.4618	19.1473	20.0339	20.362	20.7414	20.4914	20.4428	19.8499	19.4883	18.6136		0.0855485	0.385294
ACAA1	3-ketoacyl-CoA thiolase, peroxisomal	21.4845	21.3399	22.408	22.2654	21.7681	22.3576	22.2417	21.2866	21.9892	21.829	21.0577	20.753		0.164612	0.485178
ACAA2	3-ketoacyl-CoA thiolase, mitochondrial	22.8594	22.3802	22.2658	23.1104	22.8525	22.6082	23.7692	22.7947	22.941	24.0489	23.9522	23.8142		0.0077244	0.155846
ACACA	Acetyl-CoA carboxylase 1;Biotin carboxylase	22.135	22.5211	22.3394	22.5172	22.5647	22.6356	22.5551	21.0791	22.4083	22.5085	22.3184	22.0493		0.407592	0.690501
ACAD10	Acyl-CoA dehydrogenase family member 10	19.5736	18.6326	19.8048	20.1793	19.2248	19.665	19.6607	20.0642	19.282	20.6959	19.9265	20.2308		0.144672	0.460391
ACAD9	Acyl-CoA dehydrogenase family member 9, mitochondrial	19.6972	19.8119	19.8565	19.7633	20.339	19.6485	20.0759	20.2566	20.3789	20.9436	20.5019	21.1741		0.00199141	0.108655
ACADM	Medium-chain specific acyl-CoA dehydrogenase, mitochondrial	22.6592	22.5316	22.7836	22.3298	22.2974	22.3094	23.2831	23.3689	22.8473	23.6092	23.7777	24.2739	+	1.65547e-05	0.022
ACADS	Short-chain specific acyl-CoA dehydrogenase, mitochondrial	18.7876	18.8606	18.9595	18.6876	19.0019	18.9686	19.1923	19.7158	17.4722	20.3889	19.582	21.1054		0.0445644	0.29201
ACADSB	Short/branched chain specific acyl-CoA dehydrogenase, mitochondrial	22.0381	22.185	22.1369	22.2461	22.0372	22.7482	22.8185	21.9827	23.1811	23.3778	23.2344	23.7082		0.00261158	0.114507
ACADVL	Very long-chain specific acyl-CoA dehydrogenase, mitochondrial	23.3477	23.0082	23.391	23.2667	23.2718	23.8278	23.6927	24.1491	23.9391	24.2552	24.2458	24.8664		0.000659993	0.0654444
ACAT1	Acetyl-CoA acetyltransferase, mitochondrial	23.6407	23.3325	24.018	24.2127	23.4491	24.0336	24.0921	23.4615	24.1403	24.343	23.9328	24.7303		0.15445	0.47287
ACAT2	Acetyl-CoA acetyltransferase, cytosolic	23.2016	23.1746	22.3286	21.9978	23.1056	23.5745	23.1697	22.6165	22.8168	16.3339	22.4968	22.8104		0.273166	0.597127
ACBD3	Golgi resident protein GCP60	19.5115	20.6834	20.5909	20.7694	20.2314	20.4606	20.4401	20.5067	20.5982	21.2086	19.852	18.8494		0.688114	0.860304
ACIN1	Apoptotic chromatin condensation inducer in the nucleus	21.2632	21.4076	21.7951	21.2786	21.419	21.8959	21.5352	20.4007	20.8742	20.9861	21.156	19.8012		0.115432	0.423608
ACLY	ATP-citrate synthase	24.1566	23.8821	24.1609	24.3022	23.586	24.1538	24.3454	23.423	24.37	24.0843	23.5744	23.7883		0.77354	0.907502
ACO1	Cytoplasmic aconitate hydratase	21.3548	20.5131	21.3407	21.8423	21.516	21.0132	21.0981	20.7126	21.8395	20.1173	20.8549	20.7868		0.2455	0.570075
ACO2	Aconitate hydratase, mitochondrial	23.0014	23.0137	22.7344	22.8474	23.2564	23.0623	23.5398	22.1489	23.6194	24.1541	24.0744	23.7703		0.0247558	0.237807
ACOT1;ACOT2	Acyl-coenzyme A thioesterase 1;Acyl-coenzyme A thioesterase 2, mitochondrial	22.3724	22.767	22.6466	22.7784	22.6904	22.8415	23.0531	24.1675	23.1684	23.4927	23.8006	24.0161		0.00264302	0.112058
ACOT7	Cytosolic acyl coenzyme A thioester hydrolase	19.9468	20.5688	19.0709	20.4172	20.5252	18.5417	20.8099	19.0567	17.9894	18.4036	20.6068	20.047		0.886147	0.954051
ACOT9	Acyl-coenzyme A thioesterase 9, mitochondrial	17.3379	20.2874	20.8268	21.2653	19.6222	19.9927	20.5305	19.838	20.7752	19.9883	20.7585	21.2409		0.649213	0.83836
ACOX1	Peroxisomal acyl-coenzyme A oxidase 1	21.2298	21.5231	19.1209	21.9862	21.5723	19.5201	21.6753	21.4148	20.675	21.3583	21.2858	21.5231		0.840554	0.932131
ACOX2	Peroxisomal acyl-coenzyme A oxidase 2	17.8633	17.7985	18.7896	17.1121	17.8584	15.1543	17.9689	18.2683	16.8492	18.3056	18.0857	18.3775		0.116488	0.423573
ACP1	Low molecular weight phosphotyrosine protein phosphatase	22.8674	21.3121	22.8133	22.7618	22.989	23.1901	22.7149	20.4559	22.8538	22.5961	22.7563	23.0572		0.463607	0.722736
ACSF2	Acyl-CoA synthetase family member 2, mitochondrial	21.0724	21.1315	21.3494	20.583	20.9878	21.4027	21.8495	21.9762	21.9221	21.9086	22.0648	22.8402		0.00122973	0.0851915
ACSF3	Acyl-CoA synthetase family member 3, mitochondrial	18.1265	18.628	17.6486	17.6801	18.7012	16.6714	18.1678	16.6046	19.6598	19.7458	19.9552	19.9272		0.0385267	0.274678
ACSL1	Long-chain-fatty-acid--CoA ligase 1	20.5809	19.086	17.9975	19.2306	19.4719	18.7972	19.1526	18.7368	19.3546	18.0702	20.2682	19.8309		0.970561	0.989863
ACSL3	Long-chain-fatty-acid--CoA ligase 3	20.4575	20.7303	20.3731	20.9187	20.3035	21.168	21.3342	19.2838	21.4177	21.73	21.4825	21.9344		0.0980758	0.405805
ACSL4	Long-chain-fatty-acid--CoA ligase 4	23.7441	23.7707	23.2684	23.7329	23.2541	23.3978	24.1143	23.095	23.6141	23.8974	24.3415	24.7113		0.0504093	0.308351
ACSL5	Long-chain-fatty-acid--CoA ligase 5	22.44	22.4013	21.439	22.3741	22.1803	21.9624	21.8996	23.4785	22.7321	22.8002	22.4761	23.3961		0.191314	0.520422
ACSS1	Acetyl-coenzyme A synthetase 2-like, mitochondrial	21.7143	21.7766	21.5735	21.5157	21.9849	21.1411	22.6876	21.5763	21.8078	22.3883	22.9437	22.6354		0.0144973	0.1976
ACSS2	Acetyl-coenzyme A synthetase, cytoplasmic	19.7491	18.5497	14.6077	19.2986	19.3622	20.1734	19.8087	19.5368	19.9035	18.0687	19.6312	19.208		0.369027	0.665872
ACSS3	Acyl-CoA synthetase short-chain family member 3, mitochondrial	21.656	21.7363	21.7838	21.246	21.9576	21.535	22.8017	22.3552	21.8077	22.9984	21.8741	21.7224		0.117335	0.425116
ACTG1;ACTB	Actin, cytoplasmic 2;Actin, cytoplasmic 2, N-terminally processed;Actin, cytoplasmic 1;Actin, cytoplasmic 1, N-terminally processed	27.1704	25.9037	27.823	26.119	26.3886	27.8499	27.5121	25.9598	26.9611	27.0085	26.8225	27.3424		0.964996	0.987321
ACTG2;ACTC1;ACTA2;ACTA1	Actin, gamma-enteric smooth muscle;Actin, alpha cardiac muscle 1;Actin, aortic smooth muscle;Actin, alpha skeletal muscle	23.433	20.7693	23.165	18.9639	22.7547	23.7294	22.9438	17.5881	22.6497	18.1683	21.051	23.7705		0.843994	0.933105
ACTL6A	Actin-like protein 6A	19.553	19.4604	19.2705	19.7115	15.7006	20.7913	20.0255	16.8882	20.8592	19.8757	19.627	19.5835		0.900586	0.958354
ACTN1	Alpha-actinin-1	23.4978	23.6359	23.0808	23.2774	23.1314	22.8661	23.2133	24.0712	23.3542	23.8666	23.1965	23.5277		0.280272	0.600657
ACTN4	Alpha-actinin-4	25.3883	25.1958	25.561	25.4907	25.3961	25.1982	25.6151	25.6963	25.726	25.9216	25.5244	25.4019		0.0636141	0.335448
ACTR1A	Alpha-centractin	20.5581	21.0668	20.9055	21.8101	20.2888	22.0226	21.2211	21.4592	21.2952	19.8118	21.2547	20.7062		0.338757	0.649124
ACTR1B	Beta-centractin	19.6283	17.2583	17.2633	19.961	19.1451	19.4374	18.3675	18.1683	17.4827	17.5891	17.3452	16.8441		0.0521319	0.313189
ACTR2	Actin-related protein 2	20.2075	20.83	21.0974	17.1134	20.2946	20.2664	20.3407	19.4283	18.9401	21.2289	18.4967	20.3198		0.536408	0.76491
ACTR3	Actin-related protein 3	21.5694	22.4783	22.3018	21.5781	22.307	22.7258	21.8815	22.0112	22.5209	21.9408	22.4803	22.139		0.890937	0.956518
ACY1	Aminoacylase-1	23.4493	23.4483	23.4004	23.5865	23.4268	22.9986	23.3873	23.1102	23.0673	22.8197	22.7403	22.8175		0.00375302	0.122651
ACYP2	Acylphosphatase-2	16.9519	18.4529	18.0743	17.0494	18.556	18.4154	18.7773	16.8291	16.559	16.3189	16.911	18.4843		0.585961	0.799566
ADAM10	Disintegrin and metalloproteinase domain-containing protein 10	17.6725	19.0368	18.411	17.0891	19.1404	19.2141	18.0338	17.6406	19.4158	19.0478	19.5124	19.8992		0.328696	0.637997
ADAR	Double-stranded RNA-specific adenosine deaminase	21.4437	21.5737	21.4044	21.3221	21.9884	21.7369	21.2896	20.5014	21.3794	21.2668	22.138	20.6605		0.345437	0.651509
ADCK3	Atypical kinase ADCK3, mitochondrial	20.2137	20.5982	20.1428	20.4931	21.0119	17.3158	18.7104	19.3056	19.6488	20.674	20.8234	20.4264		0.353663	0.656872
ADCY9	Adenylate cyclase type 9	17.0109	18.8078	18.7531	17.9132	17.534	18.3393	17.8122	17.1636	18.7469	19.1884	18.0016	18.0772		0.843522	0.934164
ADD1	Alpha-adducin	21.2989	21.1713	21.6042	21.0832	21.2301	21.529	21.0374	20.8382	21.8727	20.6162	20.8421	19.581		0.101196	0.409589
ADD3	Gamma-adducin	21.048	20.6096	20.855	20.2839	20.1343	21.0089	20.2941	21.2275	20.8812	20.6624	19.5956	20.2362		0.22499	0.554413
ADH5	Alcohol dehydrogenase class-3	22.2004	22.6709	21.8982	21.2956	21.2595	22.4716	21.6555	21.4456	22.1354	21.9092	21.6135	21.9057		0.133719	0.450165
ADH6	Alcohol dehydrogenase 6	17.5466	19.4655	17.915	16.4181	18.2923	19.3008	17.9107	19.7132	19.3283	18.7913	17.1291	18.069		0.792958	0.915372
ADI1	1,2-dihydroxy-3-keto-5-methylthiopentene dioxygenase	20.2715	20.4386	15.5427	20.0325	20.1906	16.4435	17.7275	20.612	19.4262	20.2657	18.5379	17.6958		0.97437	0.98981
ADK	Adenosine kinase	21.4025	21.7888	14.766	20.5961	20.9636	19.5793	21.2151	17.4036	20.9936	20.3793	20.464	20.3983		0.988979	0.996428
ADNP	Activity-dependent neuroprotector homeobox protein	18.6975	19.8469	19.1569	17.4046	19.4589	18.956	18.1058	17.2469	19.0882	19.1208	19.5634	18.2019		0.196666	0.522744
ADPRHL2	Poly(ADP-ribose) glycohydrolase ARH3	21.3248	16.0289	20.5493	20.9764	20.301	21.3423	18.597	21.3822	20.5215	18.9829	19.7577	18.7857		0.578046	0.791646
ADRM1	Proteasomal ubiquitin receptor ADRM1	14.6722	20.6932	17.1655	20.314	21.202	19.9628	19.7174	17.1156	18.0231	18.4123	17.9007	17.39		0.110143	0.421083
ADSL	Adenylosuccinate lyase	21.3189	21.4239	22.1514	21.2817	20.7611	20.3746	21.3007	19.8209	21.0268	21.2802	20.1342	21.2886		0.930999	0.968067
ADSS	Adenylosuccinate synthetase isozyme 2	20.8921	22.2155	20.9535	21.8203	20.6731	21.1335	20.7868	20.4857	20.7992	19.9888	20.5373	20.4554		0.124403	0.435463
AFG3L2	AFG3-like protein 2	20.6005	20.4734	20.4913	20.6067	21.1411	20.7591	20.8203	20.9311	21.2231	21.8479	21.9393	21.2957	+	0.000275568	0.0490435
AFMID	Kynurenine formamidase	17.463	18.2291	15.6046	18.6668	17.9492	16.3472	16.2063	18.5584	17.959	15.6981	16.886	17.2093		0.616647	0.823282
AFP	Alpha-fetoprotein	19.5532	20.8394	19.7126	15.6043	16.447	20.082	17.4837	19.9128	20.3167	18.4408	20.016	18.7118		0.424127	0.697577
AGAP3	Arf-GAP with GTPase, ANK repeat and PH domain-containing protein 3	17.6956	17.8344	17.9421	17.9271	18.5018	18.4407	17.2369	19.3339	19.5647	16.9484	18.3979	17.8194		0.364054	0.663777
AGFG1	Arf-GAP domain and FG repeat-containing protein 1	20.9894	21.1831	21.4387	21.2028	21.2438	21.2147	20.7022	20.9878	21.0398	17.5155	20.8186	20.5185		0.103869	0.412122
AGFG2	Arf-GAP domain and FG repeat-containing protein 2	18.9504	18.8685	18.8357	18.1209	18.4069	19.5634	17.8876	18.2808	17.7522	16.7395	16.4632	16.6813		0.00476845	0.132735
AGK	Acylglycerol kinase, mitochondrial	16.9753	18.1876	19.1627	20.1605	19.9142	19.6186	19.1657	16.5887	20.5856	19.1976	20.8092	19.885		0.295468	0.616908
AGL	Glycogen debranching enzyme;4-alpha-glucanotransferase;Amylo-alpha-1,6-glucosidase	20.8183	20.93	20.2155	20.2992	21.0712	20.9431	20.1225	19.6835	20.4011	19.8436	20.5144	20.0752		0.0607375	0.326222
AGMAT	Agmatinase, mitochondrial	22.9881	21.9778	22.1654	22.0983	22.249	22.001	22.0305	15.8651	21.5708	21.1575	22.698	21.9675		0.278077	0.600316
AGO1	Protein argonaute-1	17.6424	18.2038	16.7712	15.0308	17.9373	18.4435	18.5594	17.4499	18.1428	18.4725	17.6078	18.0332		0.6072	0.815824
AGO2	Protein argonaute-2	18.7585	18.3559	19.1004	18.7153	16.8741	16.6139	18.2732	19.0871	17.6505	16.3067	19.2931	18.0797		0.264866	0.589431
AGPS	Alkyldihydroxyacetonephosphate synthase, peroxisomal	17.6445	18.7862	18.9069	17.6094	19.7774	16.9668	17.1791	18.1376	15.3406	17.4371	16.1804	18.8825		0.408964	0.690489
AGRN	Agrin;Agrin N-terminal 110 kDa subunit;Agrin C-terminal 110 kDa subunit;Agrin C-terminal 90 kDa fragment;Agrin C-terminal 22 kDa fragment	16.7826	18.5014	17.7294	16.4233	17.627	18.1282	17.9961	18.7175	18.2053	17.2987	18.3594	17.8519		0.433424	0.702256
AGT	Angiotensinogen;Angiotensin-1;Angiotensin-2;Angiotensin-3;Angiotensin-4;Angiotensin 1-9;Angiotensin 1-7;Angiotensin 1-5;Angiotensin 1-4	20.8998	21.3771	21.494	21.5363	21.0467	21.9372	22.1361	16.9041	21.9235	21.4975	21.612	21.4058		0.677847	0.855688
AGTRAP	Type-1 angiotensin II receptor-associated protein	19.0343	18.6759	16.7806	19.1445	18.8963	16.3617	17.5613	17.1681	17.3767	19.4201	17.4733	17.199		0.654492	0.839372
AGXT	Serine--pyruvate aminotransferase	17.9883	18.0458	18.4935	18.3179	20.2251	17.9151	19.698	20.0482	19.8571	18.3304	16.6231	18.9087		0.231049	0.559739
AHCTF1	Protein ELYS	17.9644	19.903	19.8592	20.007	20.396	19.9184	20.1802	20.1226	19.9096	20.5204	20.5411	19.6707		0.432922	0.702408
AHCY	Adenosylhomocysteinase	24.3042	24.0019	24.315	24.2591	23.5718	24.5616	24.3171	22.8497	24.5374	23.8643	23.4077	23.5755		0.569035	0.784333
AHNAK	Neuroblast differentiation-associated protein AHNAK	24.8257	24.1281	24.8046	24.7767	24.5293	24.7957	24.6968	24.8906	24.4505	24.689	24.5758	24.0753		0.6393	0.833352
AHSA1	Activator of 90 kDa heat shock protein ATPase homolog 1	22.5365	21.3992	22.6394	21.9597	23.0079	22.9414	21.3807	20.1719	22.0122	21.7051	23.0476	22.7491		0.168546	0.487171
AIDA	Axin interactor, dorsalization-associated protein	16.7318	16.5503	16.6988	16.463	17.9119	17.6432	17.6853	18.735	18.2584	17.0707	17.7649	16.6201		0.134146	0.450621
AIF1L	Allograft inflammatory factor 1-like	19.4924	19.6783	18.4292	18.8123	16.6829	16.014	16.9691	16.1462	16.1418	18.0624	18.2523	17.9687		0.0117615	0.182829
AIFM1	Apoptosis-inducing factor 1, mitochondrial	22.3394	22.2678	22.7728	22.0703	22.3988	22.5448	22.2823	22.167	22.4672	22.599	23.1619	22.8473		0.0522029	0.312756
AIFM2	Apoptosis-inducing factor 2	19.7191	18.925	19.7722	15.8039	17.7294	20.0817	20.2486	19.1382	20.1158	17.2943	20.1587	20.5682		0.433197	0.702205
AIM1	Absent in melanoma 1 protein	19.1367	18.6587	18.9181	19.5888	19.0521	18.8284	19.217	16.4906	17.9297	18.9892	18.8205	17.8838		0.152347	0.469814
AIMP1	Aminoacyl tRNA synthase complex-interacting multifunctional protein 1;Endothelial monocyte-activating polypeptide 2	21.8754	23.0226	22.0707	22.333	22.68	23.0327	22.6072	23.3065	21.6608	22.3915	22.8095	22.5809		0.863953	0.944975
AIMP2	Aminoacyl tRNA synthase complex-interacting multifunctional protein 2	20.0079	22.9604	21.8554	22.0486	22.5746	17.9677	20.7987	21.907	19.5068	20.915	21.3	21.1161		0.80201	0.917742
AIP	AH receptor-interacting protein	18.8953	16.7942	19.0826	17.3687	18.8959	18.4647	18.5989	17.8959	19.477	16.2723	18.7194	16.6334		0.308237	0.623387
AJUBA	LIM domain-containing protein ajuba	16.9945	14.9826	17.8873	18.7304	17.7624	18.0569	17.2637	15.9513	16.6813	17.6025	17.6645	17.704		0.19628	0.523672
AK1	Adenylate kinase isoenzyme 1	17.5617	20.3248	20.73	18.907	19.3637	19.1761	21.0256	20.8111	18.4848	20.6065	18.5178	19.429		0.757568	0.901001
AK2	Adenylate kinase 2, mitochondrial;Adenylate kinase 2, mitochondrial, N-terminally processed	23.3848	21.1073	22.5483	22.9732	21.9366	22.5916	23.1909	20.0397	23.0841	23.6472	22.9919	23.4972		0.485763	0.738729
AK3	GTP:AMP phosphotransferase AK3, mitochondrial	23.6223	23.2009	22.2087	23.5554	23.0904	22.7011	23.7766	21.5419	23.2985	23.4702	23.6213	24.3913		0.398988	0.685826
AK4	Adenylate kinase 4, mitochondrial	21.8552	19.2244	23.4247	21.9549	22.8503	22.4636	21.1839	20.097	23.0208	22.8764	19.9642	19.6887		0.613232	0.820671
AKAP1	A-kinase anchor protein 1, mitochondrial	20.9333	21.0238	21.4923	19.703	21.2791	21.2393	20.8678	20.1024	21.2149	20.3434	19.4712	20.014		0.107585	0.418247
AKAP12	A-kinase anchor protein 12	20.4185	20.1146	20.1311	19.556	19.5472	20.2357	19.8333	20.7995	19.6756	19.9488	20.1808	20.2771		0.32171	0.633407
AKAP13	A-kinase anchor protein 13	17.1695	18.5892	18.749	18.5148	18.1216	17.9921	18.3449	19.329	17.9788	18.0701	17.5249	18.301		0.636387	0.832002
AKAP8	A-kinase anchor protein 8	19.0795	16.5063	17.7352	17.2004	19.4908	19.6821	16.5388	17.5143	18.7003	16.3934	18.8482	15.9562		0.453196	0.715839
AKAP9	A-kinase anchor protein 9	18.3169	19.0868	18.3478	18.4003	18.965	18.7092	18.7068	19.861	18.4134	17.1317	19.473	19.0165		0.693498	0.865022
AKR1A1	Alcohol dehydrogenase [NADP(+)]	22.5541	22.668	22.0797	22.705	22.9216	22.6601	21.9517	23.0112	22.1477	20.7555	22.4503	22.4829		0.308	0.623273
AKR1B1	Aldose reductase	21.8823	20.8018	21.1552	18.709	21.2647	21.0305	21.8804	20.2612	20.8676	20.9855	19.8659	21.1416		0.632568	0.829285
AKR1B10	Aldo-keto reductase family 1 member B10	20.1056	18.1366	19.9106	20.5409	20.7898	21.0946	16.9124	18.8132	18.9488	18.9384	19.4845	18.8915		0.0166711	0.207841
AKR1C1;AKR1C2	Aldo-keto reductase family 1 member C1;Aldo-keto reductase family 1 member C2	19.6169	17.6259	19.7034	20.7438	18.0377	19.2445	17.9089	16.1228	17.7224	17.1414	18.8398	21.1819		0.261253	0.586166
AKR1C3	Aldo-keto reductase family 1 member C3	22.7853	22.0621	22.0105	23.015	22.3167	23.2192	22.6285	23.2514	22.077	21.3525	22.0955	22.0158		0.0963239	0.403399
AKR1D1	3-oxo-5-beta-steroid 4-dehydrogenase	21.8012	21.7888	21.6417	21.9788	16.9939	21.5243	18.0889	21.4341	19.1865	21.7287	16.6581	21.9234		0.674929	0.854401
AKR7A2	Aflatoxin B1 aldehyde reductase member 2	21.8364	21.5051	22.1305	20.6993	20.7344	20.4216	21.6305	21.0828	21.8009	21.6732	21.775	23.0936		0.00773768	0.154962
AKT1S1	Proline-rich AKT1 substrate 1	18.5208	17.9528	18.5163	18.4423	17.9968	19.1137	16.8215	16.2435	17.2658	17.241	17.5866	15.0726		0.0119213	0.183903
ALAD	Delta-aminolevulinic acid dehydratase	16.1743	19.0452	16.3507	19.9323	18.5581	18.176	17.6911	16.7602	19.7269	18.2493	18.8177	19.296		0.561796	0.781988
ALDH16A1	Aldehyde dehydrogenase family 16 member A1	20.1427	20.6717	18.8101	20.4538	20.6845	19.9138	20.5775	18.8578	19.2063	20.6681	20.3147	19.8332		0.529549	0.759567
ALDH18A1	Delta-1-pyrroline-5-carboxylate synthase;Glutamate 5-kinase;Gamma-glutamyl phosphate reductase	23.4682	23.1793	23.438	23.5615	23.0369	23.6148	24.0091	23.1632	24.2076	24.3176	24.1816	24.2729		0.019777	0.216581
ALDH1A1	Retinal dehydrogenase 1	25.2752	25.6012	24.9957	25.5376	25.5202	25.4581	25.2595	24.6755	24.745	25.2067	25.1115	25.1249		0.0248432	0.237646
ALDH1B1	Aldehyde dehydrogenase X, mitochondrial	23.2721	23.3655	23.1061	23.0841	23.861	23.3312	23.7238	23.4288	23.7337	23.9277	24.3072	24.1689		0.0115064	0.183725
ALDH1L1	Cytosolic 10-formyltetrahydrofolate dehydrogenase	20.4435	20.8927	20.3733	20.2868	20.7099	20.5378	20.8063	20.3862	20.2748	21.081	20.3439	20.0321		0.999309	0.999373
ALDH2	Aldehyde dehydrogenase, mitochondrial	24.3049	24.1422	24.0885	24.4464	24.2216	24.3941	25.0063	24.4237	24.5917	24.7618	25.1923	25.5367		0.00244448	0.112188
ALDH3A2	Fatty aldehyde dehydrogenase	22.1115	21.4085	20.0876	21.4205	21.1331	21.0609	21.0364	20.2866	21.6736	22.322	21.8919	22.1816		0.164006	0.484322
ALDH3B1	Aldehyde dehydrogenase family 3 member B1	16.909	17.4011	16.4071	18.4483	19.013	18.7239	17.5272	18.9679	18.0239	19.2141	17.3815	18.6682		0.00684122	0.151667
ALDH4A1	Delta-1-pyrroline-5-carboxylate dehydrogenase, mitochondrial	24.3754	23.7461	24.4512	24.0046	24.1936	24.9794	24.303	24.0473	24.6594	24.929	24.9689	24.8185		0.0927283	0.397113
ALDH5A1	Succinate-semialdehyde dehydrogenase, mitochondrial	21.9398	22.0681	22.4588	21.821	22.4308	23.0599	22.2637	21.7712	22.6411	22.5695	23.1938	23.5006		0.0463153	0.297149
ALDH6A1	Methylmalonate-semialdehyde dehydrogenase [acylating], mitochondrial	23.9589	22.9871	24.0423	22.5779	23.6306	23.8669	24.3184	24.0615	23.8286	23.9371	24.2673	24.4361		0.118078	0.426151
ALDH7A1	Alpha-aminoadipic semialdehyde dehydrogenase	23.0257	23.1001	23.2247	22.7832	23.0729	23.7058	23.2247	22.0845	23.5504	23.7574	23.7057	23.4179		0.3579	0.659301
ALDH9A1	4-trimethylaminobutyraldehyde dehydrogenase	20.5659	20.464	20.5242	19.4373	20.0489	20.8066	20.0682	18.7232	20.4965	20.4734	20.6694	20.3132		0.642777	0.833536
ALDOA	Fructose-bisphosphate aldolase A	26.1971	25.2307	25.7975	25.8275	25.5306	26.6713	26.1287	26.0378	25.8502	26.4277	25.8842	25.717		0.528654	0.75953
ALDOC	Fructose-bisphosphate aldolase C	24.0501	22.6856	23.4192	23.9262	22.7814	23.9321	23.3856	24.1562	22.6093	23.1965	22.9428	22.9945		0.815071	0.923268
ALKBH1	Alkylated DNA repair protein alkB homolog 1	16.8836	16.7526	18.5468	16.3339	17.5324	15.8388	17.1458	18.7127	18.0871	17.0186	17.618	17.741		0.173191	0.493546
ALKBH5	RNA demethylase ALKBH5	19.3162	17.7324	19.453	17.7409	17.6138	16.9831	19.0438	18.8235	16.5267	18.6837	18.7591	18.1695		0.292948	0.614108
ALS2	Alsin	16.2329	16.1725	17.8792	16.1352	17.9393	16.5252	16.1545	16.2734	17.5509	17.4891	17.0373	17.9389		0.543556	0.768871
ALYREF	THO complex subunit 4	22.3441	22.207	22.0705	21.8467	22.7239	21.3645	22.0445	20.4587	21.9167	22.1677	22.1579	22.4194		0.207022	0.533552
AMBP	Protein AMBP;Alpha-1-microglobulin;Inter-alpha-trypsin inhibitor light chain;Trypstatin	18.3696	17.3264	16.7602	19.1001	19.7392	19.6374	19.9053	16.9624	20.3594	20.7645	19.7078	20.5971		0.0678581	0.347224
AMDHD2	Putative N-acetylglucosamine-6-phosphate deacetylase	18.8736	18.6837	18.5694	18.8502	19.0739	17.8521	18.9465	18.3173	16.0229	15.8802	17.5747	18.5702		0.601702	0.812305
AMPD2	AMP deaminase 2	20.5594	19.2094	17.7264	18.0605	19.8663	18.3953	16.9116	17.3132	18.9206	17.5333	19.0902	18.8734		0.182399	0.506691
ANAPC7	Anaphase-promoting complex subunit 7	18.5718	18.1776	17.5398	17.6275	18.569	17.2044	17.2649	19.005	16.7712	17.6429	17.8001	16.4561		0.353782	0.656298
ANKFY1	Rabankyrin-5	16.5797	17.8444	18.3834	16.1666	18.5698	19.384	17.4846	17.898	18.4248	18.1419	18.8115	16.8864		0.986255	0.994464
ANKHD1	Ankyrin repeat and KH domain-containing protein 1	20.6224	20.1375	20.0608	20.334	20.7003	19.3186	20.4174	21.2571	19.7722	19.9446	20.0643	19.8382		0.516151	0.753791
ANKLE2	Ankyrin repeat and LEM domain-containing protein 2	16.9702	18.1214	17.5724	17.2759	17.9738	18.1911	18.5011	18.2667	17.5492	18.1757	18.9354	17.0354		0.423283	0.697182
ANKRD17	Ankyrin repeat domain-containing protein 17	17.8002	18.3553	18.8079	17.2145	17.6569	18.9813	18.8965	17.2694	17.8825	18.6314	17.518	17.1498		0.9834	0.99422
ANKS1A	Ankyrin repeat and SAM domain-containing protein 1A	17.6609	18.1128	18.1153	17.8164	15.8584	17.8794	16.7685	17.9961	18.3907	17.8857	16.3813	18.0303		0.8286	0.928785
ANKZF1	Ankyrin repeat and zinc finger domain-containing protein 1	19.7309	17.8152	20.3529	21.3434	19.3944	19.7328	19.9509	18.6654	19.6689	20.7523	20.1203	19.9276		0.209231	0.535952
ANLN	Actin-binding protein anillin	19.3065	15.9562	19.0531	19.4322	19.1604	19.9072	18.5166	18.2546	18.1028	17.1799	18.7883	16.5403		0.232682	0.56087
ANP32A	Acidic leucine-rich nuclear phosphoprotein 32 family member A	23.944	22.282	23.4112	23.6404	23.8497	24.2224	23.8659	23.2408	23.6234	22.6443	23.89	23.355		0.553961	0.775082
ANP32B	Acidic leucine-rich nuclear phosphoprotein 32 family member B	19.5801	17.966	17.1723	17.2493	21.8431	16.3882	15.6364	18.5222	15.5564	18.1129	21.6299	16.7323		0.422708	0.696867
ANP32E	Acidic leucine-rich nuclear phosphoprotein 32 family member E	20.3474	20.111	21.0933	19.7857	21.147	18.8011	19.6878	21.6839	20.5227	20.4393	20.6938	20.4272		0.739297	0.889578
ANPEP	Aminopeptidase N	21.9504	21.7475	22.331	22.23	21.071	22.1035	21.5523	22.0363	22.8522	21.198	21.9024	22.3148		0.80395	0.917781
ANXA11	Annexin A11	20.6521	21.6127	19.9614	20.6882	20.5238	20.8624	21.0546	21.2697	19.7257	22.0032	20.8025	21.006		0.659383	0.842212
ANXA2;ANXA2P2	Annexin A2;Putative annexin A2-like protein	15.9241	20.1483	20.2888	20.3468	20.3174	20.3957	20.3897	21.7934	19.5346	20.6268	20.6521	20.4175		0.471108	0.729299
ANXA3	Annexin A3	20.8918	21.3978	20.7776	20.7551	21.2253	19.7998	20.8127	21.0546	20.3668	21.0438	21.3776	21.0238		0.398963	0.686178
ANXA4	Annexin A4	24.9757	24.8735	23.9969	24.9444	25.1202	24.4196	24.8592	24.8564	24.4168	25.0484	24.437	24.2356		0.846736	0.93364
ANXA5	Annexin A5	24.6884	24.1893	23.4305	24.8827	24.4145	24.9048	24.9414	24.0923	24.6991	24.1801	24.1248	23.7343		0.187939	0.515466
ANXA6	Annexin A6	24.174	24.187	24.2034	24.404	23.9424	24.3936	24.2632	24.2282	24.1133	24.1294	23.8985	23.6766		0.0777991	0.366409
ANXA7	Annexin A7	22.0648	20.8418	22.1611	21.726	21.842	21.8826	22.0765	17.8127	21.5077	21.1148	21.86	21.5036		0.475549	0.733429
AP1B1	AP-1 complex subunit beta-1	21.8056	21.3611	20.5758	22.0221	21.9742	21.7321	21.5151	21.8168	21.6356	21.62	22.2006	20.5475		0.700821	0.869936
AP1G1	AP-1 complex subunit gamma-1	19.1833	20.0601	19.6955	17.8881	17.6774	16.8284	16.901	20.8919	21.0434	19.5184	20.3024	20.0864		0.0573197	0.319689
AP1M1	AP-1 complex subunit mu-1	21.0007	21.4519	21.4772	21.7716	20.3622	21.0074	18.5836	23.9732	20.9029	19.2521	21.0731	21.2189		0.938675	0.973036
AP2A1	AP-2 complex subunit alpha-1	21.0218	21.4156	21.4031	21.5663	20.98	21.195	21.3142	20.9364	21.217	20.994	21.2305	21.3876		0.845043	0.933696
AP2A2	AP-2 complex subunit alpha-2	19.2162	19.3645	18.1918	19.3619	20.4229	19.3177	17.1538	18.0049	18.3787	19.7001	20.158	19.5137		0.0670454	0.345426
AP2B1	AP-2 complex subunit beta	21.209	20.7915	21.4835	21.2924	20.9275	21.4339	21.3723	18.2008	21.4864	21.508	21.6019	20.8663		0.528442	0.759577
AP2M1	AP-2 complex subunit mu	19.426	19.9599	18.8122	20.1254	20.3443	19.9676	21.4374	19.8915	20.7172	21.0772	20.6865	20.1928		0.0915548	0.393243
AP3B1	AP-3 complex subunit beta-1	20.9379	21.1836	21.7823	21.5698	21.0564	21.9696	21.3627	22.087	21.4486	21.571	21.0934	20.8192		0.430882	0.701952
AP3D1	AP-3 complex subunit delta-1	18.7363	18.5419	18.4893	18.5196	18.6244	19.2023	14.2392	19.1626	18.6395	17.2131	18.315	18.4961		0.405325	0.692269
AP3M1	AP-3 complex subunit mu-1	18.071	19.7339	17.451	19.6588	19.1004	17.8321	17.9858	19.3205	16.281	17.7685	19.5708	17.8889		0.684063	0.859185
AP3S1	AP-3 complex subunit sigma-1	20.2616	19.2351	17.9049	19.7889	18.571	19.2408	18.1643	18.3863	17.2781	20.4838	19.3459	18.5918		0.174205	0.494183
APEH	Acylamino-acid-releasing enzyme	22.3729	22.194	22.7846	22.6073	22.5966	23.1206	22.9554	21.6708	22.386	22.8	22.3334	21.4735		0.511586	0.752902
APEX1	DNA-(apurinic or apyrimidinic site) lyase;DNA-(apurinic or apyrimidinic site) lyase, mitochondrial	23.1586	23.4457	22.8827	22.6191	23.3063	23.3483	22.6842	23.1354	22.9891	22.6165	23.2374	22.8443		0.391365	0.683691
API5	Apoptosis inhibitor 5	22.4626	22.6307	22.2185	22.6472	22.4632	22.9815	22.4522	22.7929	22.4777	22.5203	22.527	22.6437		0.573917	0.788312
APMAP	Adipocyte plasma membrane-associated protein	23.3052	23.0613	22.9305	23.0142	22.9285	23.2707	23.7191	22.8812	23.6455	23.6181	23.6396	23.6346		0.0266562	0.238337
APOA1	Apolipoprotein A-I;Proapolipoprotein A-I;Truncated apolipoprotein A-I	21.4064	21.5254	19.7251	18.8199	21.8523	20.614	22.2174	22.4904	22.4538	22.8269	23.4535	21.3925		0.0869338	0.385409
APOA1BP	NAD(P)H-hydrate epimerase	18.6434	19.3281	20.2885	20.6669	20.9458	20.6894	20.7422	21.0478	19.8173	21.1989	21.4044	19.3737		0.599248	0.811438
APOA5	Apolipoprotein A-V	16.5719	18.0639	17.1235	17.3684	18.0983	16.4763	17.1503	18.4404	17.7124	16.0932	17.8999	18.3655		0.820916	0.926902
APOB	Apolipoprotein B-100;Apolipoprotein B-48	23.4639	23.3193	23.4544	23.5533	23.7078	23.6977	23.8506	24.3682	23.8111	24.2229	24.3164	24.2817		0.000294571	0.0508333
APOC2	Apolipoprotein C-II;Proapolipoprotein C-II	21.2736	19.0212	21.1762	19.9134	20.5817	16.2417	18.3928	18.4666	20.7406	21.416	20.4211	21.016		0.196296	0.523249
APOC3	Apolipoprotein C-III	21.5549	21.6039	20.2839	19.6308	17.1358	20.8931	16.4786	19.9129	19.5157	20.2775	18.5252	20.0634		0.267785	0.592178
APOE	Apolipoprotein E	22.2607	22.0072	22.8624	22.372	21.9113	23.0052	22.8251	22.4705	23.3077	22.6054	22.4057	22.6387		0.305812	0.621803
APOH	Beta-2-glycoprotein 1	19.1848	19.978	19.6063	17.2631	18.7891	20.2498	18.5966	17.1881	18.224	18.6455	21.4098	18.3742		0.23141	0.560154
APOL1	Apolipoprotein L1	19.7266	20.2601	20.4597	19.4346	19.063	18.8879	20.3478	19.6584	19.9388	16.9051	18.3129	18.9489		0.00725946	0.153312
APOL2	Apolipoprotein L2	19.119	19.6544	21.3724	18.9289	17.4439	16.6202	17.3164	19.0896	16.2403	20.752	19.2413	17.2134		0.256547	0.581232
APOO	Apolipoprotein O	18.2821	18.0795	18.8719	18.2702	16.3809	17.1673	18.8177	17.2495	18.6499	19.5597	18.3113	19.4922		0.138245	0.45604
APPL1	DCC-interacting protein 13-alpha	19.0532	20.1717	19.7673	19.5785	19.8936	18.9581	18.7786	19.84	19.2748	18.7042	19.3008	18.646		0.185074	0.512339
APPL2	DCC-interacting protein 13-beta	16.8917	18.5038	17.0749	16.754	17.2704	17.5327	17.46	18.0988	16.7879	19.3531	17.3125	16.4184		0.909465	0.960784
APRT	Adenine phosphoribosyltransferase	22.9248	23.1157	21.59	23.0098	23.0558	22.6117	22.745	16.605	22.4894	22.9463	23.058	22.6371		0.305352	0.621594
AQR	Intron-binding protein aquarius	19.1209	19.5952	18.2771	17.7824	20.4011	17.0743	20.3632	17.3256	18.0224	19.2709	19.5565	20.3449		0.540207	0.767089
ARAP1	Arf-GAP with Rho-GAP domain, ANK repeat and PH domain-containing protein 1	20.1472	19.7731	18.8866	19.6904	19.7681	19.5671	19.4081	18.5127	19.8389	18.9257	19.0685	19.5263		0.481648	0.735111
ARCN1	Coatomer subunit delta	21.9168	22.1023	21.8543	21.6518	20.6216	22.3083	21.3293	21.896	22.1407	20.1275	20.6781	20.4776		0.00694805	0.152463
ARF1;ARF3	ADP-ribosylation factor 1;ADP-ribosylation factor 3	20.0693	22.0107	21.73	21.9795	21.5641	22.4314	22.061	19.7038	21.3421	22.0257	21.2376	20.6968		0.581139	0.795349
ARF4	ADP-ribosylation factor 4	22.8632	22.39	20.8081	22.224	22.1564	22.4484	22.0027	23.341	22.3358	22.8909	21.421	21.3054		0.727264	0.883671
ARF6	ADP-ribosylation factor 6	19.4216	19.1667	16.4716	17.719	18.476	17.2381	17.452	17.7553	16.7705	19.116	19.3078	19.326		0.0824359	0.375893
ARFGAP1	ADP-ribosylation factor GTPase-activating protein 1	20.9206	21.2764	20.986	20.752	20.9259	20.7787	20.8412	20.7267	21.3601	20.2508	20.0973	19.8551		0.000400191	0.0585185
ARFGAP2	ADP-ribosylation factor GTPase-activating protein 2	21.2745	20.83	21.3148	21.6435	19.2471	21.6594	21.3949	19.3719	21.0222	20.7922	20.277	20.6042		0.892258	0.957354
ARFGAP3	ADP-ribosylation factor GTPase-activating protein 3	19.519	19.2938	19.8393	19.6581	19.3422	18.9673	20.0273	18.607	18.4132	19.7272	19.3702	18.5132		0.635126	0.832274
ARFGEF2	Brefeldin A-inhibited guanine nucleotide-exchange protein 2	20.2045	19.5588	20.2318	20.357	19.7224	20.4451	19.2621	18.6932	20.0043	20.9253	19.7171	18.5333		0.417782	0.696584
ARFIP1	Arfaptin-1	19.5833	17.7731	19.9266	19.7232	19.6801	20.497	16.3922	18.1444	20.0708	16.1046	17.9023	17.1292		0.0329546	0.256388
ARHGAP1	Rho GTPase-activating protein 1	21.2039	20.9751	20.9896	21.3015	21.6896	21.2339	21.2904	20.0825	20.6517	21.1494	21.3771	20.8706		0.114036	0.424609
ARHGAP12	Rho GTPase-activating protein 12	17.6831	19.2478	18.4336	18.2691	18.2891	16.7238	17.619	16.3934	17.5154	17.6896	18.4434	16.4515		0.292109	0.612865
ARHGAP17	Rho GTPase-activating protein 17	19.3018	16.4474	19.4697	19.3614	19.2364	19.2044	19.4525	17.7429	19.3031	19.0246	19.6472	16.2317		0.754417	0.89951
ARHGAP18	Rho GTPase-activating protein 18	23.3535	23.2952	23.068	22.8996	23.085	23.2126	23.0951	23.1744	22.3416	22.5589	22.2214	21.2972		0.0107972	0.182105
ARHGAP29	Rho GTPase-activating protein 29	18.8632	17.9156	18.6464	18.9582	18.0998	17.0687	17.147	16.8153	17.6698	16.9299	18.3242	16.2648		0.0406873	0.278374
ARHGAP35	Rho GTPase-activating protein 35	19.1664	19.0877	18.9752	17.7338	19.0277	19.6498	19.342	16.9956	18.7795	18.6144	19.8936	18.5589		0.440787	0.706686
ARHGDIA	Rho GDP-dissociation inhibitor 1	21.4561	21.8304	22.9258	21.5211	21.9343	18.7141	19.1306	19.1482	22.7337	23.3176	22.5629	20.622		0.388938	0.680714
ARHGEF1	Rho guanine nucleotide exchange factor 1	19.0982	19.4663	18.4749	19.5537	18.9728	19.4963	19.4367	20.3758	18.5873	19.227	19.4009	18.7143		0.863543	0.945144
ARHGEF10L	Rho guanine nucleotide exchange factor 10-like protein	18.9233	18.9127	18.0654	19.8246	18.8294	19.5063	19.492	19.4021	19.5441	18.6927	18.8745	19.7554		0.289795	0.609865
ARHGEF12	Rho guanine nucleotide exchange factor 12	16.6781	17.5867	17.5038	16.3971	16.669	18.8325	17.7593	16.7356	17.438	17.478	18.4414	17.6385		0.696516	0.867666
ARHGEF16	Rho guanine nucleotide exchange factor 16	19.9813	20.4418	20.4739	16.757	17.5814	20.6218	17.9505	17.0071	19.5478	16.7853	20.3367	16.8619		0.140081	0.45495
ARHGEF40	Rho guanine nucleotide exchange factor 40	20.5273	19.251	19.345	19.0588	19.2075	19.3587	19.6702	17.1483	19.2882	19.2434	20.8139	19.0542		0.399788	0.686632
ARHGEF7	Rho guanine nucleotide exchange factor 7	17.6236	17.8376	17.4429	17.2606	18.0013	18.3123	17.7787	18.6333	17.5097	17.3021	18.0063	17.8302		0.804055	0.917271
ARID1A	AT-rich interactive domain-containing protein 1A	19.7155	19.9153	19.8708	18.4547	19.4123	19.2821	19.9323	17.0744	19.4768	19.5824	19.1802	19.3378		0.348708	0.652826
ARID2	AT-rich interactive domain-containing protein 2	20.5617	19.6473	18.038	18.0695	18.6315	17.8048	18.2454	20.4247	17.4016	18.599	19.4337	18.8145		0.772661	0.907023
ARID3A	AT-rich interactive domain-containing protein 3A	20.4958	19.5856	20.0055	21.2582	20.6428	19.8673	19.8405	18.238	19.8294	20.0457	19.484	19.3797		0.101259	0.409213
ARIH1	E3 ubiquitin-protein ligase ARIH1	18.0212	18.9633	17.7648	16.804	17.9641	17.6473	18.4101	18.0739	18.3048	18.2804	16.7978	16.5624		0.0717496	0.358617
ARL2	ADP-ribosylation factor-like protein 2	15.7126	18.9349	17.4774	17.7455	18.8615	18.3672	14.8327	16.1147	17.3078	19.1554	19.0933	18.6246		0.0341367	0.260589
ARL3	ADP-ribosylation factor-like protein 3	19.5254	16.8604	19.2196	17.2535	18.3705	16.9234	18.3201	17.705	19.134	15.2913	19.2838	16.8885		0.302655	0.621903
ARL6IP4	ADP-ribosylation factor-like protein 6-interacting protein 4	18.9553	19.2737	18.6773	18.7497	19.1583	18.5853	20.0196	17.0663	17.7141	20.1596	18.6153	17.8687		0.721717	0.880923
ARMC6	Armadillo repeat-containing protein 6	20.2553	19.8478	18.1067	18.9202	20.2696	20.115	20.4891	18.3123	17.7143	19.8607	20.0567	19.4362		0.55801	0.778674
ARMT1	Protein-glutamate O-methyltransferase	17.9016	16.0715	18.1842	17.5289	19.4828	19.6857	16.3606	18.8842	18.9011	17.6967	16.341	17.9339		0.430851	0.702265
ARPC1A	Actin-related protein 2/3 complex subunit 1A	18.4167	18.1453	18.9108	18.218	20.4132	17.7433	17.2639	18.3102	17.1955	17.9965	20.5423	20.4634		0.164268	0.484644
ARPC1B	Actin-related protein 2/3 complex subunit 1B	21.5153	22.334	21.3933	21.9596	21.6334	22.3441	20.958	22.5876	21.671	20.6382	19.6455	22.0813		0.224727	0.55466
ARPC2	Actin-related protein 2/3 complex subunit 2	20.1747	20.3375	20.3298	19.6621	19.9665	19.0958	16.2643	17.0723	19.7183	19.5479	19.7566	19.3045		0.0354017	0.265849
ARPC3	Actin-related protein 2/3 complex subunit 3	16.8583	21.1953	21.2929	21.9672	18.371	17.5653	21.6876	21.0701	21.1651	21.2518	21.2828	17.0579		0.638626	0.833394
ARPC4	Actin-related protein 2/3 complex subunit 4	20.8169	21.4167	17.1367	21.7203	21.2197	21.7909	20.0908	22.2542	21.3792	20.3512	21.8292	20.6303		0.547566	0.77127
ARPC5	Actin-related protein 2/3 complex subunit 5	19.8232	20.242	20.835	17.348	19.7166	17.1053	17.8382	18.681	20.6741	15.3189	19.9996	17.1418		0.229147	0.558948
ARPC5L	Actin-related protein 2/3 complex subunit 5-like protein	19.8546	18.2571	18.9877	17.8882	18.7906	17.7002	19.9886	19.1489	20.351	20.7747	18.972	20.168		0.0497853	0.307291
ARSA	Arylsulfatase A;Arylsulfatase A component B;Arylsulfatase A component C	18.0425	18.3293	17.2458	16.6241	18.4298	17.0044	19.0847	18.6575	17.2147	18.873	18.2672	18.9361		0.173502	0.493456
ARSB	Arylsulfatase B	16.2032	18.9905	18.0699	17.6431	18.9854	18.1706	18.8462	18.7051	15.9385	18.7509	19.6381	19.3587		0.396417	0.684677
ARSE	Arylsulfatase E	19.5671	18.977	19.0992	19.3573	18.9907	19.3438	18.7916	18.9303	19.9263	20.1783	19.4475	20.0289		0.136526	0.454821
ASAH1	Acid ceramidase;Acid ceramidase subunit alpha;Acid ceramidase subunit beta	20.1541	19.4509	19.9708	19.9937	20.0988	20.5465	20.7787	20.2955	19.6825	20.7771	21.0132	21.2193		0.085945	0.384576
ASCC3	Activating signal cointegrator 1 complex subunit 3	17.0654	18.0271	18.2528	18.2344	17.0873	18.6516	17.2007	18.6336	16.5648	16.8182	16.8207	18.5918		0.714727	0.87668
ASF1A	Histone chaperone ASF1A	17.8221	17.584	17.0759	17.9334	19.387	17.6296	16.2859	17.9685	17.0758	19.4216	17.5349	17.5362		0.265063	0.589548
ASGR1	Asialoglycoprotein receptor 1	21.7264	21.9069	22.4806	21.4898	22.3392	22.3783	20.7483	21.7927	19.1413	21.5627	16.0331	21.7897		0.322189	0.633477
ASH2L	Set1/Ash2 histone methyltransferase complex subunit ASH2	18.7058	19.5684	16.6197	18.6214	19.6148	18.8577	15.5686	18.6531	16.6721	17.8986	19.4926	19.0867		0.151418	0.469766
ASL	Argininosuccinate lyase	21.6406	21.5961	21.7092	21.3146	21.6383	22.1546	21.5026	18.2561	21.9144	21.9551	21.723	21.1875		0.405705	0.691457
ASNA1	ATPase ASNA1	20.0881	19.4542	20.3557	20.7494	19.6244	20.3721	18.7427	17.8673	18.445	20.0336	19.7061	18.8866		0.00509706	0.137426
ASNS	Asparagine synthetase [glutamine-hydrolyzing]	16.0742	18.2695	22.5835	20.6723	19.2444	18.9913	17.5288	20.8044	20.1653	21.3803	17.7818	21.2219		0.921073	0.965441
ASNSD1		20.2513	18.1587	16.7946	18.4795	17.6801	17.7319	17.1883	18.0402	19.3741	20.6015	18.8191	19.1526		0.320675	0.634125
ASPH	Aspartyl/asparaginyl beta-hydroxylase	22.3045	22.2065	22.2565	22.6143	22.3595	22.2048	22.6612	22.7895	22.6475	22.7263	23.2562	23.1925		0.000383127	0.0581538
ASPSCR1	Tether containing UBX domain for GLUT4	21.7446	21.6656	22.1274	22.0569	21.8233	22.5565	22.0388	22.3128	21.6621	22.1935	21.386	21.0978		0.333695	0.643792
ASS1	Argininosuccinate synthase	21.0354	21.325	21.2506	21.0649	21.7566	21.8205	18.4651	20.8579	21.8481	20.8631	20.9462	20.1882		0.312871	0.625774
ATAD2	ATPase family AAA domain-containing protein 2	16.6692	16.4879	18.1958	16.8748	17.6427	17.4693	18.7318	19.2231	18.4519	16.927	18.2406	19.0524		0.110368	0.419587
ATAD3A	ATPase family AAA domain-containing protein 3A	21.475	21.5072	21.1862	21.494	21.1269	21.5781	21.8478	20.21	22.0104	22.0096	22.3444	22.4484		0.120831	0.431408
ATE1	Arginyl-tRNA--protein transferase 1	19.1683	18.1202	19.016	18.6339	19.7241	19.5905	19.3085	21.9343	19.4023	19.4989	19.5224	19.8486		0.36822	0.66584
ATF2	Cyclic AMP-dependent transcription factor ATF-2	15.9522	17.639	15.8061	16.369	17.1848	16.4085	17.7038	17.6174	17.6664	17.2697	17.681	17.9615		0.21592	0.545285
ATG3	Ubiquitin-like-conjugating enzyme ATG3	19.8459	19.0991	19.868	17.9147	19.0368	19.9703	19.1219	16.242	16.8642	18.7435	19.2859	16.8888		0.105699	0.416641
ATG4B	Cysteine protease ATG4B	18.5097	19.248	19.1578	19.9161	18.4295	19.8317	19.8221	18.0527	19.5164	18.9485	18.7871	17.7578		0.455194	0.716601
ATG9A	Autophagy-related protein 9A	17.8539	18.7352	18.018	15.3431	16.633	18.0857	19.8157	18.1378	17.4298	18.6838	17.7438	17.8275		0.180734	0.505229
ATIC	Bifunctional purine biosynthesis protein PURH;Phosphoribosylaminoimidazolecarboxamide formyltransferase;IMP cyclohydrolase	25.302	25.4879	25.0527	25.3712	25.0996	25.458	25.0009	26.1071	25.0199	24.9802	25.1181	24.9596		0.620293	0.824048
ATL2	Atlastin-2	18.6254	15.6434	19.8685	19.8824	20.1058	19.4771	20.1745	18.322	19.4448	17.4299	18.4091	19.2743		0.389133	0.680334
ATM	Serine-protein kinase ATM	19.9208	19.5206	19.6513	20.0998	20.0246	19.9499	19.0263	16.4063	19.8643	19.5494	19.9051	18.6432		0.216042	0.545096
ATOX1	Copper transport protein ATOX1	18.838	19.6553	18.5809	18.9058	19.0693	18.7431	18.0209	17.2912	18.4829	17.9667	18.0479	17.1002		0.111751	0.42338
ATP13A1	Manganese-transporting ATPase 13A1	19.0483	17.989	19.1807	19.0514	17.8549	18.3009	18.9385	19.4859	19.1418	17.9193	14.7696	19.2305		0.229602	0.558695
ATP1A1	Sodium/potassium-transporting ATPase subunit alpha-1	23.2918	23.2751	23.8078	23.8971	23.5709	23.3917	23.6708	22.7979	24.2198	24.541	23.991	24.1413		0.107672	0.418
ATP1B1	Sodium/potassium-transporting ATPase subunit beta-1	21.2356	19.5174	21.2794	19.6257	21.5103	21.3027	21.7157	17.543	21.3058	22.1172	22.0609	21.7383		0.405492	0.692235
ATP1B3	Sodium/potassium-transporting ATPase subunit beta-3	20.9638	21.9641	20.9003	20.6566	20.8604	21.0861	21.0089	21.2538	21.6041	22.4255	21.9267	21.7469		0.0558089	0.317279
ATP2A2	Sarcoplasmic/endoplasmic reticulum calcium ATPase 2	22.1735	21.9369	22.0037	21.9178	22.3925	21.9771	22.0179	22.0088	22.1875	22.8212	22.7257	22.8501	+	0.0001081	0.0406154
ATP2B1	Plasma membrane calcium-transporting ATPase 1	18.9825	18.7932	18.8717	19.3376	18.784	18.2211	19.4312	19.5654	19.0727	19.6731	19.2476	19.3504		0.1744	0.494309
ATP5A1	ATP synthase subunit alpha, mitochondrial	24.7827	24.8547	25.6866	24.9316	24.7884	24.9493	25.7856	23.6246	25.7854	25.6819	25.4011	24.7304		0.853357	0.93786
ATP5B	ATP synthase subunit beta, mitochondrial	25.0399	24.3517	24.8669	24.9914	25.2813	24.5212	25.631	24.8392	25.3923	25.6516	26.0801	25.9563		0.00974855	0.171619
ATP5C1	ATP synthase subunit gamma, mitochondrial	22.14	20.6203	22.4091	21.3859	21.2831	20.7007	20.1932	21.2499	21.7097	22.5736	22.5307	22.458		0.0471524	0.299299
ATP5D	ATP synthase subunit delta, mitochondrial	22.5454	22.458	22.695	23.0656	20.2175	23.428	23.0617	18.7213	23.6132	18.0188	20.6207	21.4364		0.224111	0.553891
ATP5F1	ATP synthase F(0) complex subunit B1, mitochondrial	21.5518	21.6657	21.8642	21.0564	21.4065	21.7399	18.8371	20.861	16.0432	22.19	22.8647	22.1944		0.00914478	0.165028
ATP5H	ATP synthase subunit d, mitochondrial	22.7993	22.9649	22.041	20.9365	22.593	21.3897	22.6451	17.2367	23.0099	22.0777	21.3961	23.702		0.569005	0.784629
ATP5I	ATP synthase subunit e, mitochondrial	21.6912	21.4423	17.1176	18.1475	18.2504	18.2639	17.9582	19.0216	22.0826	22.62	21.9071	20.6146		0.123279	0.437089
ATP5J	ATP synthase-coupling factor 6, mitochondrial	22.2492	18.47	22.155	21.3917	21.5467	21.6248	21.2528	17.8696	20.1876	22.1181	22.0367	20.6842		0.376375	0.669132
ATP5L	ATP synthase subunit g, mitochondrial	21.4914	21.9416	22.2612	21.8727	22.3332	22.3546	22.4999	19.2539	22.8542	22.4522	22.6201	23.5315		0.439211	0.706347
ATP5O	ATP synthase subunit O, mitochondrial	21.3273	21.8743	22.0602	20.9805	22.3275	22.348	21.669	20.8876	23.4107	23.0919	23.1172	22.7453		0.33057	0.64016
ATP6AP1	V-type proton ATPase subunit S1	19.7093	18.3335	19.0953	19.7828	19.8423	18.6668	19.5287	17.4356	19.3964	20.1071	19.6125	19.2683		0.568622	0.784385
ATP6AP2	Renin receptor	17.5563	18.9617	18.2833	18.3477	18.688	18.242	16.5618	16.066	16.6767	18.8199	18.8761	19.2266	+	7.84734e-05	0.0403636
ATP6V0A1	V-type proton ATPase 116 kDa subunit a isoform 1	17.8762	18.8572	19.1682	19.9203	19.3945	18.7592	19.1218	19.5866	20.4014	19.6207	18.7041	19.0064		0.0585154	0.322813
ATP6V0D1	V-type proton ATPase subunit d 1	20.4962	20.1989	21.359	20.3901	18.4193	20.6328	21.1453	16.1996	19.6162	20.8285	18.5119	19.0122		0.943402	0.975986
ATP6V1A	V-type proton ATPase catalytic subunit A	21.5477	21.461	21.1067	21.022	21.7535	21.6728	21.6736	22.1675	21.5975	21.5254	22.0251	20.9494		0.76264	0.902212
ATP6V1B2	V-type proton ATPase subunit B, brain isoform	20.8088	20.567	20.9019	20.8916	20.294	20.9794	21.0971	21.7282	19.6113	21.0305	20.8609	20.3722		0.978686	0.993254
ATP6V1C1	V-type proton ATPase subunit C 1	19.6856	20.1642	20.2235	19.7451	19.0767	19.6987	20.3615	19.6246	19.7557	17.9539	19.2221	18.7437		0.00365262	0.123855
ATP6V1E1	V-type proton ATPase subunit E 1	19.1984	17.3857	15.8095	16.5792	20.1978	17.7365	16.0649	18.1161	17.0635	19.8922	16.13	19.3282		0.743806	0.89341
ATP6V1G1	V-type proton ATPase subunit G 1	18.3497	17.1332	16.5931	18.3457	19.9553	19.7071	20.8382	18.6437	19.4324	20.8584	20.1007	18.9533		0.0553356	0.318685
ATP6V1H	V-type proton ATPase subunit H	18.1409	18.7845	18.2137	19.4817	18.7542	17.8523	17.7132	18.0262	18.2609	17.696	18.7498	18.2016		0.31844	0.632378
ATRN	Attractin	18.2842	18.4871	18.3165	18.2378	18.5249	17.5326	18.4742	17.0602	18.0976	17.6775	18.9277	19.2082		0.406292	0.690611
ATRX	Transcriptional regulator ATRX	18.3021	16.4043	18.8306	18.29	17.262	16.9703	16.9435	18.6292	19.2607	18.3196	17.2717	17.9838		0.761629	0.90159
ATXN10	Ataxin-10	21.6502	21.5109	21.8397	21.3714	21.5292	21.7482	21.827	21.341	21.925	21.3211	21.379	20.0821		0.0795268	0.368391
ATXN2	Ataxin-2	19.1384	19.3439	19.0754	19.0929	19.2707	16.1493	18.8419	17.2041	19.2943	17.3737	17.9542	18.4592		0.896279	0.957243
ATXN2L	Ataxin-2-like protein	22.0035	21.7687	22.3479	21.9579	21.7601	22.6038	22.0208	22.101	21.9022	21.0429	21.4174	20.8972		0.00429774	0.125787
AUH	Methylglutaconyl-CoA hydratase, mitochondrial	15.9245	18.8683	18.8801	18.9896	19.0023	17.0887	18.1015	20.2318	18.0508	17.39	17.6359	20.423		0.823037	0.925561
AUP1	Ancient ubiquitous protein 1	18.6154	19.0495	19.0063	19.9945	19.5881	19.9865	20.3595	20.5659	19.8859	20.3294	19.8654	20.711	+	0.000128989	0.0425714
AURKB	Aurora kinase B	17.1545	18.8752	17.0018	18.6864	17.3627	16.6366	18.1307	17.3421	16.989	17.2794	16.807	17.9092		0.984232	0.993816
AVL9	Late secretory pathway protein AVL9 homolog	17.3338	18.046	17.6135	17.8322	19.7105	16.4851	16.5765	16.5361	19.0004	18.5541	18.4352	17.7376		0.712912	0.875696
B4GAT1	Beta-1,4-glucuronyltransferase 1	19.0275	18.4584	18.8994	19.1727	18.8281	18.8647	17.2332	19.1517	19.1906	18.286	18.6591	17.1671		0.217419	0.545466
BABAM1	BRISC and BRCA1-A complex member 1	19.9108	16.6621	20.2932	18.7441	19.4295	19.58	18.7251	18.9213	17.9995	19.1959	16.3238	16.9965		0.238376	0.567859
BAG2	BAG family molecular chaperone regulator 2	20.3782	20.8913	21.9514	20.9284	21.4889	22.3087	21.6176	21.406	22.3625	21.0613	20.4263	19.5581		0.0873284	0.384621
BAG3	BAG family molecular chaperone regulator 3	17.9567	17.1801	18.5198	18.5015	18.3994	18.5083	19.0343	18.7042	18.886	17.1773	18.2786	15.9425		0.0741379	0.362818
BAG4	BAG family molecular chaperone regulator 4	18.53	17.5529	18.9604	17.601	18.2734	17.745	17.7814	18.118	18.1848	19.0288	16.9888	16.2431		0.567172	0.783875
BAG6	Large proline-rich protein BAG6	21.4888	21.4103	21.6201	21.5232	21.3282	21.628	21.8451	21.6052	21.7396	21.2346	21.4527	20.5977		0.0875052	0.384027
BAIAP2	Brain-specific angiogenesis inhibitor 1-associated protein 2	18.434	18.4827	18.6187	18.7676	18.7876	18.7086	18.2235	18.4773	19.0091	17.9436	16.5182	17.7119		0.125011	0.436679
BANF1	Barrier-to-autointegration factor;Barrier-to-autointegration factor, N-terminally processed	18.0467	15.9578	16.3263	20.5866	21.9153	18.9595	17.4756	19.0049	21.3559	15.8282	17.4695	23.612		0.393635	0.68317
BAP18	Chromatin complexes subunit BAP18	19.3294	16.6054	17.7263	19.462	19.5166	17.5509	16.8256	18.6387	18.2246	16.6449	19.1077	18.3356		0.640029	0.833028
BAX	Apoptosis regulator BAX	20.5673	20.4874	19.1612	19.9345	20.4931	20.1684	19.6925	19.2634	20.6256	19.1404	20.6985	20.6188		0.873494	0.950013
BAZ1B	Tyrosine-protein kinase BAZ1B	16.0956	17.422	18.1844	18.6196	18.2655	18.3528	18.3328	19.0799	18.2115	18.9539	19.3926	18.9149		0.00743902	0.154425
BCAM	Basal cell adhesion molecule	20.7421	21.1595	20.4809	20.1472	20.3501	19.6351	20.7419	21.4378	20.6359	21.2122	21.1157	19.7362		0.164814	0.484781
BCAP31	B-cell receptor-associated protein 31	22.5689	22.3018	22.7939	23.275	22.8083	21.7512	23.1455	21.3753	21.3151	23.3653	21.7568	21.707		0.572583	0.786929
BCAS2	Pre-mRNA-splicing factor SPF27	19.6106	19.7909	20.0743	19.618	20.6233	18.5782	19.9199	20.3889	17.2693	16.9923	17.7293	19.0271		0.0808132	0.371534
BCAT1	Branched-chain-amino-acid aminotransferase, cytosolic	18.6503	18.1181	18.2079	17.4358	18.0361	18.122	18.4503	17.6713	18.2735	18.5662	18.174	17.7509		0.618961	0.822818
BCCIP	BRCA2 and CDKN1A-interacting protein	19.422	21.0876	20.0232	18.5612	21.3226	19.4439	19.1887	19.894	20.2919	17.7292	17.3193	17.0844		0.0211743	0.220669
BCKDHA	2-oxoisovalerate dehydrogenase subunit alpha, mitochondrial	19.7796	19.3746	19.7051	19.914	20.0933	18.8584	20.2897	19.8159	20.074	21.1062	21.069	21.3279		0.00142316	0.0914286
BCKDK	[3-methyl-2-oxobutanoate dehydrogenase [lipoamide]] kinase, mitochondrial	19.0451	19.1715	19.5215	19.1823	20.1921	19.5708	19.5096	18.0363	19.8551	18.9117	20.3307	19.3941		0.495209	0.744231
BCL10	B-cell lymphoma/leukemia 10	17.0497	17.3034	17.4864	17.5025	17.9884	19.7536	17.0354	16.2249	17.2887	16.7586	18.381	18.3474		0.195469	0.523303
BCL2L1	Bcl-2-like protein 1	19.1512	15.3226	17.3921	19.282	16.5168	16.335	17.4307	18.3268	19.3089	19.389	18.6611	18.3904		0.714954	0.876636
BCL2L13	Bcl-2-like protein 13	17.6956	17.0884	15.7844	19.6002	16.959	16.6558	16.596	18.8611	16.2819	16.7232	17.547	16.7081		0.795907	0.915986
BCLAF1	Bcl-2-associated transcription factor 1	22.016	21.9058	21.7928	21.4118	21.777	19.7464	21.2516	20.1672	22.2381	19.8668	20.2939	19.7734		0.0383578	0.274329
BCR	Breakpoint cluster region protein	18.4952	18.3283	17.9884	16.0159	17.9576	16.1045	17.0282	18.845	17.6799	18.3065	17.5356	18.7493		0.25683	0.58105
BCS1L	Mitochondrial chaperone BCS1	17.8412	18.2553	18.2391	17.8683	18.2386	18.9785	16.8446	17.2929	17.5257	18.1903	18.8597	20.1889		0.031988	0.256257
BDH2	3-hydroxybutyrate dehydrogenase type 2	18.3346	16.5088	18.213	17.0666	17.4944	18.2709	17.2652	19.6546	18.2962	19.0261	18.5814	18.9754		0.383898	0.676853
BHMT	Betaine--homocysteine S-methyltransferase 1	17.5165	19.1961	16.9182	19.0514	19.2363	19.6023	16.8001	17.2202	18.0631	17.2821	18.9608	18.6254		0.132551	0.449095
BIRC6	Baculoviral IAP repeat-containing protein 6	20.06	19.5752	19.9458	20.6575	19.7896	19.9426	19.7584	18.275	19.2028	19.9188	19.0421	18.7677		0.0860596	0.383792
BLMH	Bleomycin hydrolase	19.1614	16.7778	18.053	20.4139	20.6358	17.9917	18.6339	21.0683	16.0401	19.5448	20.5929	20.1906		0.774644	0.90816
BLOC1S3	Biogenesis of lysosome-related organelles complex 1 subunit 3	18.5345	19.3448	19.243	17.6397	18.7801	15.614	18.1932	16.9391	15.7656	16.981	17.6912	16.9168		0.174839	0.495228
BLVRA	Biliverdin reductase A	22.4377	22.2592	22.3418	22.055	21.692	22.6273	22.0957	22.4317	22.1449	21.6796	22.0164	22.1765		0.200579	0.524351
BLVRB	Flavin reductase (NADPH)	20.2187	19.0557	19.686	17.354	16.7167	16.9597	16.943	17.8405	19.1295	18.3883	18.7951	17.7959		0.0585416	0.322228
BMS1	Ribosome biogenesis protein BMS1 homolog	19.8876	20.6931	20.3138	19.9727	20.3548	20.5478	20.1866	18.9912	20.6513	20.8474	21.1416	20.0003		0.44267	0.706854
BNIP3	BCL2/adenovirus E1B 19 kDa protein-interacting protein 3	19.1587	19.9429	20.6292	22.2245	20.065	21.3368	17.5914	18.615	20.4599	17.6235	18.6305	16.2704		0.0234915	0.23102
BOD1L1	Biorientation of chromosomes in cell division protein 1-like 1	20.2445	20.0446	20.2957	19.9423	19.5934	20.3482	20.6534	20.1066	20.0555	20.342	19.9406	19.3773		0.42507	0.69732
BOLA2	BolA-like protein 2	20.3016	17.3918	19.5038	18.5422	17.3981	16.4444	19.3682	17.1519	15.7553	18.1971	17.4941	18.1854		0.0740672	0.363069
BOP1	Ribosome biogenesis protein BOP1	20.6558	21.2374	20.2746	20.7843	20.915	19.2795	21.3339	19.5938	19.8169	21.4693	20.5673	21.5326		0.296619	0.618589
BPHL	Valacyclovir hydrolase	16.8812	19.7427	19.8767	19.8484	20.1273	17.8445	17.8049	17.4343	16.7824	17.0678	15.5664	18.6218		0.228793	0.558545
BPNT1	3(2),5-bisphosphate nucleotidase 1	16.7832	19.4902	18.0547	19.8213	19.832	17.6288	18.2298	18.107	16.0365	18.1864	19.8823	19.33		0.357632	0.659576
BPTF	Nucleosome-remodeling factor subunit BPTF	18.7505	18.9245	14.7192	16.2635	18.2043	18.745	18.7274	19.2668	18.5259	18.5726	19.0215	18.6039		0.753897	0.899184
BRAT1	BRCA1-associated ATM activator 1	18.9913	19.4446	18.9386	18.7957	18.3813	19.2213	16.0309	18.9623	19.0454	18.7565	19.1779	18.7618		0.351498	0.653513
BRCC3	Lys-63-specific deubiquitinase BRCC36	17.9238	19.2944	17.2887	16.579	18.7407	18.0645	18.3098	15.8886	18.7248	19.1217	17.8683	19.0318		0.601669	0.812596
BRD2	Bromodomain-containing protein 2	15.5246	17.9878	16.9069	17.7919	16.4161	17.4221	18.4369	16.123	17.5049	17.8152	18.4514	17.4951		0.70959	0.874965
BRD3	Bromodomain-containing protein 3	18.7133	18.6047	18.0192	19.0407	19.0497	18.7687	16.8929	18.2093	15.9914	16.6161	18.8096	17.7135		0.0301077	0.254649
BRD4	Bromodomain-containing protein 4	19.4498	19.2358	18.4513	18.8195	19.8861	19.8642	19.7628	17.5004	19.6836	18.0148	17.9525	19.2301		0.406241	0.690876
BRE	BRCA1-A complex subunit BRE	17.9236	17.2032	18.2291	16.3059	17.937	18.451	17.8132	16.9313	16.3052	16.5324	15.8843	16.8116		0.0740051	0.363445
BRI3BP	BRI3-binding protein	20.291	20.4588	20.4146	21.9658	19.8787	20.288	20.3576	20.99	16.9162	20.6338	18.7986	20.6142		0.686164	0.860395
BRIX1	Ribosome biogenesis protein BRX1 homolog	19.5563	19.7485	18.2541	18.7838	16.6354	15.5793	17.5513	16.3892	19.193	17.3014	17.599	17.6945		0.307005	0.622028
BROX	BRO1 domain-containing protein BROX	18.6168	18.7497	18.3444	18.8482	19.2163	19.1967	19.1166	17.5782	19.1202	18.8689	17.6007	18.3717		0.367455	0.665578
BSG	Basigin	22.854	23.6567	23.651	21.5427	22.8395	23.2329	23.2281	18.595	23.4063	22.3589	22.4377	21.5634		0.541776	0.768104
BTAF1	TATA-binding protein-associated factor 172	18.347	18.1121	18.3843	18.1769	17.1683	17.4549	17.8585	17.8994	18.4368	17.7616	17.6122	17.0223		0.123604	0.436027
BTF3	Transcription factor BTF3	21.0887	16.8696	20.1914	21.061	21.7327	21.0855	15.5346	16.8624	18.162	17.4268	16.9573	17.7321		0.0111507	0.180329
BTF3L4	Transcription factor BTF3 homolog 4	16.725	20.1864	17.5238	18.9817	20.4065	19.6552	20.0721	18.3177	16.1539	20.4947	20.1243	20.5726		0.348183	0.65295
BUB3	Mitotic checkpoint protein BUB3	21.2163	21.6371	21.2005	21.2603	21.5678	21.9478	21.2563	18.9028	21.6195	20.9031	21.3851	21.2775		0.416217	0.695312
BYSL	Bystin	19.1056	16.0104	20.7111	19.853	20.0401	19.3543	20.4106	16.6044	20.5915	20.2424	19.6431	20.2922		0.679395	0.856789
BZW1	Basic leucine zipper and W2 domain-containing protein 1	21.5914	20.9618	22.2265	21.4635	21.9975	21.7387	20.5535	21.2932	22.1459	22.0196	20.5206	21.0274		0.600674	0.812162
BZW2	Basic leucine zipper and W2 domain-containing protein 2	21.2188	20.0278	21.3846	21.2978	21.3803	21.6957	21.3422	16.9695	20.8178	21.0057	21.4511	20.0667		0.364027	0.664104
C11orf54	Ester hydrolase C11orf54	19.9403	20.3777	16.8482	19.9831	20.0379	15.6382	19.5042	16.4016	17.8105	19.273	16.4972	19.8375		0.571499	0.786302
C11orf73	Protein Hikeshi	17.9652	18.4377	18.335	16.8101	18.0809	17.551	17.3759	18.1327	15.7435	17.9252	18.0209	17.591		0.143902	0.461567
C12orf10	UPF0160 protein MYG1, mitochondrial	20.5797	19.6608	20.8767	20.3842	20.2109	16.6615	20.7105	20.4997	20.6868	21.2542	20.2012	20.4595		0.260952	0.586266
C12orf43	Uncharacterized protein C12orf43	19.2166	18.1383	17.4105	19.1454	16.8391	16.2916	19.3002	18.2739	18.3578	18.3362	18.3172	18.007		0.482606	0.735996
C14orf159	UPF0317 protein C14orf159, mitochondrial	17.8141	17.8416	18.6005	18.1406	18.4377	17.9701	17.8575	18.9791	18.4697	18.1122	19.3923	18.755		0.591018	0.804651
C14orf166	UPF0568 protein C14orf166	21.5945	20.9104	20.96	20.6066	21.1209	21.2616	21.0879	21.4271	21.1577	20.9968	21.5981	20.5959		0.724315	0.882262
C19orf43	Uncharacterized protein C19orf43	20.4752	17.7021	20.8181	17.8328	19.2341	16.4946	17.2856	15.9698	21.283	17.5119	18.2762	15.1049		0.766017	0.903356
C1orf123	UPF0587 protein C1orf123	21.6544	21.9236	16.7833	17.003	20.5769	16.4107	21.7362	23.2928	21.6743	17.8464	20.356	20.9119		0.112952	0.425677
C1QBP	Complement component 1 Q subcomponent-binding protein, mitochondrial	23.4126	24.7239	24.1551	22.8112	24.6982	24.1297	24.7641	23.3987	24.1826	22.2099	23.7061	25.0367		0.931219	0.967985
C2	Complement C2;Complement C2b fragment;Complement C2a fragment	17.8718	18.9484	17.0521	18.081	18.7064	16.7663	17.5389	17.7357	17.8456	18.618	18.8946	16.8568		0.876395	0.950582
C2orf43	UPF0554 protein C2orf43	19.4713	18.841	19.539	19.8861	19.001	19.7264	19.9645	17.1401	20.0068	17.4447	16.9599	20.0917		0.422264	0.697611
C2orf72	Uncharacterized protein C2orf72	17.7563	18.6978	17.9179	17.7435	18.3355	18.4055	18.189	17.4323	19.6629	18.8358	17.6231	18.7452		0.947965	0.978304
C3	Complement C3;Complement C3 beta chain;C3-beta-c;Complement C3 alpha chain;C3a anaphylatoxin;Acylation stimulating protein;Complement C3b alpha chain;Complement C3c alpha chain fragment 1;Complement C3dg fragment;Complement C3g fragment;Complement C3d fragment;Complement C3f fragment;Complement C3c alpha chain fragment 2	24.0076	23.7868	23.7492	24.0792	23.8861	23.7145	23.892	24.443	24.024	24.3092	24.4136	24.2319		0.0169723	0.209635
C4B	Complement C4-B;Complement C4 beta chain;Complement C4-B alpha chain;C4a anaphylatoxin;C4b-B;C4d-B;Complement C4 gamma chain	22.8364	22.4734	22.6334	22.6119	22.644	22.8382	23.1867	23.1191	22.6921	23.1192	23.2961	23.2792		0.00331786	0.119848
C4orf27	UPF0609 protein C4orf27	17.5087	17.106	19.0009	19.0712	18.7506	17.2527	17.5901	18.6834	18.5532	18.3999	16.6284	18.4259		0.8623	0.944372
C7orf50	Uncharacterized protein C7orf50	20.7854	22.2924	20.5597	21.206	21.5341	20.7222	20.9098	21.9806	20.5769	20.5919	21.8514	20.6701		0.983738	0.993973
C8orf82	UPF0598 protein C8orf82	18.7011	18.5134	18.5037	17.9236	18.7075	18.965	18.0839	18.5282	18.0303	18.4282	19.1646	19.1021		0.188035	0.515284
C9orf64	UPF0553 protein C9orf64	21.6805	18.3407	18.5114	19.7039	18.1649	19.7194	21.252	16.5808	19.5161	20.8642	19.1371	17.3525		0.991646	0.998227
CA5A	Carbonic anhydrase 5A, mitochondrial	20.1438	19.539	18.8657	18.9497	19.4142	19.573	19.5893	17.8645	19.6739	20.1425	20.4434	20.912		0.103798	0.412452
CAB39	Calcium-binding protein 39	19.5753	18.7435	18.578	18.5289	20.3238	19.9305	16.3646	18.6822	18.8376	19.5551	19.6239	18.9174		0.196851	0.522741
CABIN1	Calcineurin-binding protein cabin-1	15.9039	17.7219	16.0298	18.3485	17.4585	16.632	18.0653	17.5015	18.812	16.8456	16.9344	18.5419		0.132175	0.448856
CACUL1	CDK2-associated and cullin domain-containing protein 1	16.6907	16.0249	18.471	17.7749	17.6093	17.5927	18.1076	17.6174	16.9657	18.4643	17.6078	17.3882		0.397349	0.686153
CACYBP	Calcyclin-binding protein	19.7737	19.087	19.8836	18.2909	21.7283	21.7958	18.9834	18.0788	20.0568	20.6527	21.41	19.4446		0.374977	0.668722
CAD	CAD protein;Glutamine-dependent carbamoyl-phosphate synthase;Aspartate carbamoyltransferase;Dihydroorotase	22.5647	22.5853	22.4467	22.8419	22.4098	22.6895	22.6338	22.1747	22.6726	22.5987	22.3736	22.3797		0.558617	0.779262
CADM1	Cell adhesion molecule 1	16.5786	18.2119	16.6172	16.8521	19.1269	16.7802	18.3382	18.4353	17.064	17.0356	18.5792	19.8015		0.787325	0.912317
CALD1	Caldesmon	22.8766	22.5038	22.9738	22.755	22.8623	22.9689	22.7923	22.1914	22.7295	22.7975	22.4669	21.4861		0.233226	0.560585
CALR	Calreticulin	24.4229	25.2419	25.446	24.2291	23.6428	24.9891	23.7094	23.8615	25.0044	24.4237	24.0403	25.4207		0.66816	0.849336
CALU	Calumenin	23.6623	24.066	23.4977	23.0007	23.9956	23.3284	23.7807	22.4552	23.4927	22.3831	23.1487	23.7785		0.500473	0.746096
CAMK2D	Calcium/calmodulin-dependent protein kinase type II subunit delta	20.5044	20.5203	20.0021	19.9606	20.9129	19.588	20.536	17.3735	19.4704	20.3655	20.5466	20.0836		0.234459	0.563022
CAMSAP3	Calmodulin-regulated spectrin-associated protein 3	19.4593	19.118	19.4365	19.4388	19.2745	19.6787	19.5815	19.4061	19.3689	18.9067	18.6855	18.1932		0.00170696	0.10336
CAND1	Cullin-associated NEDD8-dissociated protein 1	22.9668	23.0837	22.4564	23.0519	22.7274	23.1187	22.8573	23.8469	22.6693	22.9569	22.8169	22.4572		0.664542	0.84688
CANX	Calnexin	24.473	25.0821	24.8192	24.2862	25.2214	24.1836	24.616	23.4308	25.164	25.0865	25.2437	25.3716		0.294898	0.616026
CAP1	Adenylyl cyclase-associated protein 1	22.6342	22.0925	22.2158	21.6469	22.2053	22.3703	23.1488	22.5574	22.3161	22.6651	21.6329	20.8289		0.161443	0.480617
CAP2	Adenylyl cyclase-associated protein 2	20.3222	19.828	20.3481	20.0859	19.5772	20.1472	19.3581	18.1012	20.0909	19.3998	18.8801	18.1252		0.0457561	0.29417
CAPG	Macrophage-capping protein	19.1928	19.4002	18.9173	17.7072	19.1416	18.4615	19.5761	17.803	17.2032	17.6726	19.2684	17.7126		0.219057	0.547668
CAPN1	Calpain-1 catalytic subunit	20.6997	21.2344	20.8142	21.4465	20.7361	20.8632	21.053	21.7252	20.4166	22.101	21.308	20.7128		0.659159	0.842211
CAPN2	Calpain-2 catalytic subunit	19.4527	17.6606	19.6455	18.7174	18.8982	18.1514	19.5169	18.2575	19.6495	20.0501	19.5237	18.5919		0.6041	0.813739
CAPN7	Calpain-7	19.5676	20.7911	18.2035	17.2396	18.8902	17.0638	17.9397	18.1736	16.6632	17.4595	19.4745	18.1074		0.138955	0.456296
CAPNS1	Calpain small subunit 1	19.471	20.7845	19.4905	18.0496	19.9464	19.7209	19.4756	19.8863	19.9616	20.5623	19.703	17.6025		0.533719	0.762097
CAPRIN1	Caprin-1	22.4518	22.1276	20.7094	21.6082	22.2231	22.854	22.6983	20.6597	22.5921	22.4041	20.4072	21.8905		0.811985	0.922165
CAPZA1	F-actin-capping protein subunit alpha-1	22.7072	22.3854	22.8898	22.7677	22.0035	21.8247	22.7804	22.9377	22.7741	22.8986	22.3204	22.3287		0.170137	0.488633
CAPZA2	F-actin-capping protein subunit alpha-2	20.5564	20.6034	20.2684	20.4556	20.8855	20.9352	20.2037	20.6189	20.4664	19.3757	21.5594	20.1253		0.805665	0.917941
CAPZB	F-actin-capping protein subunit beta	21.7618	22.4015	21.9977	21.734	22.3897	22.2884	22.433	20.3209	22.4492	21.8588	21.9126	21.643		0.786729	0.912598
CARM1	Histone-arginine methyltransferase CARM1	19.7837	19.0115	20.1007	17.9131	18.5671	20.6093	19.8709	17.1208	20.2781	18.9423	18.6589	18.3249		0.83694	0.930873
CARS	Cysteine--tRNA ligase, cytoplasmic	20.0292	20.3304	20.4955	20.0486	19.5084	20.4698	20.6127	18.2565	20.4935	20.4805	19.9179	20.034		0.940045	0.974152
CARS2	Probable cysteine--tRNA ligase, mitochondrial	20.4246	20.307	21.1515	20.734	19.417	21.0372	20.0317	19.5977	21.5004	21.2851	21.0615	21.9876		0.233101	0.560684
CASP3	Caspase-3;Caspase-3 subunit p17;Caspase-3 subunit p12	18.9065	20.2486	19.6638	16.5104	19.4569	20.949	21.8579	17.4598	20.2379	18.9856	16.9682	19.6663		0.813755	0.922946
CASP8	Caspase-8;Caspase-8 subunit p18;Caspase-8 subunit p10	18.9759	19.5272	20.1112	19.9362	20.1469	20.4122	19.414	20.0992	19.9927	18.682	18.7986	19.0629		0.00458275	0.130708
CAST	Calpastatin	17.6173	20.1852	19.887	19.9518	20.4434	20.2084	20.1343	18.1136	19.971	18.8447	20.0939	19.4776		0.637344	0.832312
CAT	Catalase	23.422	23.3799	23.4359	23.3062	23.2376	23.0146	23.1891	23.1557	23.6761	23.688	23.5759	23.5547		0.234418	0.563388
CBFB	Core-binding factor subunit beta	20.062	17.3119	17.7145	19.7607	19.9326	16.6506	17.2445	17.7419	19.7238	17.1219	19.5417	19.9289		0.925605	0.968448
CBX3	Chromobox protein homolog 3	22.5537	21.9028	22.093	21.4147	21.4176	22.3796	22.6356	18.1995	22.1789	19.6946	21.9422	19.4353		0.428507	0.701058
CBX4	E3 SUMO-protein ligase CBX4	17.7112	17.8424	17.5719	18.0487	19.6455	15.7461	16.6449	15.7899	17.2896	17.5112	17.3336	18.0323		0.354773	0.656309
CBX8	Chromobox protein homolog 8	18.3724	18.5324	20.2591	17.312	20.2018	16.9024	17.6326	17.0379	16.9769	16.9117	18.5659	16.9939		0.199266	0.524167
CCAR1	Cell division cycle and apoptosis regulator protein 1	20.6774	20.7152	21.1947	20.1192	21.1004	21.5839	20.8302	20.9952	21.4152	20.7328	21.2223	21.6114		0.908634	0.961197
CCAR2	Cell cycle and apoptosis regulator protein 2	22.3655	22.0893	22.242	22.1969	22.1702	22.6074	22.3223	22.4821	22.2829	22.1026	21.5493	21.8729		0.0647033	0.336099
CCBL2	Kynurenine--oxoglutarate transaminase 3	18.5639	21.1267	21.7787	17.1064	19.0513	15.3841	16.4906	16.1535	20.6922	20.0583	20.8104	19.5062		0.115325	0.423781
CCDC12	Coiled-coil domain-containing protein 12	16.9926	19.6326	18.1717	17.1566	16.7321	19.1017	17.4835	18.1708	19.1517	17.8094	19.3458	19.5491		0.514829	0.753348
CCDC124	Coiled-coil domain-containing protein 124	19.4338	20.5059	19.0942	17.8545	19.3501	19.7835	16.5961	17.9887	16.3402	16.9871	19.7201	19.0516		0.0186522	0.211782
CCDC134	Coiled-coil domain-containing protein 134	17.3145	15.846	15.4861	16.8944	18.1814	16.905	19.068	17.1579	18.1371	18.8737	19.551	18.629		0.0401104	0.278693
CCDC22	Coiled-coil domain-containing protein 22	18.2723	18.0245	18.0662	16.8851	18.4643	16.8631	17.2031	17.98	17.5138	16.8267	18.2009	18.9146		0.507334	0.751851
CCDC47	Coiled-coil domain-containing protein 47	20.4443	17.9152	18.5003	19.9617	19.3519	18.4401	18.8788	18.5709	18.8175	20.1512	20.1822	20.3564		0.240558	0.567156
CCDC51	Coiled-coil domain-containing protein 51	16.0551	19.555	17.9472	19.7464	19.2335	16.7401	16.7249	19.0477	18.9736	18.1338	20.0391	19.765		0.664375	0.846978
CCDC58	Coiled-coil domain-containing protein 58	22.1083	22.5914	16.5468	21.2272	17.146	18.137	22.147	17.7344	21.8312	17.0594	22.5674	23.1353		0.643267	0.832895
CCDC6	Coiled-coil domain-containing protein 6	20.1112	20.7257	19.8109	19.3602	20.7764	20.4576	19.3856	20.2821	20.2573	19.7631	20.5911	19.5213		0.845449	0.933821
CCDC85C	Coiled-coil domain-containing protein 85C	16.6895	18.9366	17.9151	20.6567	19.0599	17.6626	17.0712	19.4529	17.2519	18.4972	19.7684	17.1352		0.645548	0.835375
CCDC86	Coiled-coil domain-containing protein 86	19.1162	19.3944	20.486	19.1834	18.6281	18.092	19.6453	19.8099	19.117	18.5226	18.6687	19.5239		0.145973	0.461248
CCDC88A	Girdin	18.4394	18.4279	18.8971	18.7869	18.5817	18.6039	16.9394	17.2074	18.3029	18.6995	17.6259	16.5632		0.0500349	0.308265
CCDC9	Coiled-coil domain-containing protein 9	18.1988	18.8556	18.8118	19.1671	19.5375	19.7093	19.4706	17.9191	18.9904	19.7877	17.6983	17.166		0.308774	0.623675
CCNK	Cyclin-K	17.1885	18.8497	16.2591	17.5424	17.1371	18.9575	16.9784	18.8651	18.5067	18.2929	18.8146	18.8134		0.737228	0.888287
CCS	Copper chaperone for superoxide dismutase	20.1462	19.2085	16.9046	20.462	19.551	17.5519	19.1162	18.4248	19.9865	15.7637	19.0573	19.2538		0.707899	0.87604
CCT2	T-complex protein 1 subunit beta	24.1894	23.8636	24.1334	23.9631	23.7825	24.3335	23.7172	22.8721	23.8819	23.8795	23.9586	23.6982		0.103118	0.412597
CCT3	T-complex protein 1 subunit gamma	23.8964	24.3191	23.7326	24.0695	24.226	24.3239	23.8078	23.7115	23.8647	24.1194	23.8984	24.1005		0.179739	0.503799
CCT4	T-complex protein 1 subunit delta	23.7796	23.6773	24.0148	23.9675	23.7308	24.0062	23.8073	23.6283	24.0783	23.9148	23.9459	23.8376		0.912687	0.961681
CCT5	T-complex protein 1 subunit epsilon	23.6458	24.0378	23.782	22.9828	23.6389	24.2635	23.7868	23.3949	23.7317	23.5836	23.7572	23.29		0.725812	0.883199
CCT6A	T-complex protein 1 subunit zeta	24.0931	23.8396	24.2125	23.9229	23.7597	24.1793	23.9972	24.5096	23.6471	24.0398	22.8622	23.2697		0.216107	0.544288
CCT7	T-complex protein 1 subunit eta	23.4593	22.7534	22.7288	23.0414	23.4116	23.4224	22.3831	23.6173	23.2085	23.4191	23.3414	23.0176		0.821225	0.926932
CCT8	T-complex protein 1 subunit theta	24.5772	24.2528	25.0289	24.83	24.1598	25.0718	24.6652	23.6498	24.8375	24.8315	24.4697	23.5738		0.713793	0.876519
CD2AP	CD2-associated protein	21.0452	21.215	20.8031	20.7963	21.1557	21.567	20.6517	20.0716	20.7632	20.0646	20.485	20.0562		0.00350154	0.1246
CD2BP2	CD2 antigen cytoplasmic tail-binding protein 2	19.6714	19.3935	20.2302	19.5118	18.4752	18.3403	18.7126	16.6208	19.336	16.7644	19.0667	18.6521		0.212707	0.540488
CD3EAP	DNA-directed RNA polymerase I subunit RPA34	17.5747	18.2701	18.0335	17.786	18.5192	18.0686	18.6823	18.3004	18.6448	17.6604	18.2945	20.0575		0.775446	0.908547
CD74	HLA class II histocompatibility antigen gamma chain	20.2982	19.9649	20.6235	20.0057	20.4856	20.3782	19.8488	19.0457	21.1854	19.7474	18.0874	21.2268		0.834103	0.930099
CDC23	Cell division cycle protein 23 homolog	17.7192	18.1504	16.4451	16.9878	18.6173	16.6743	18.0422	18.7431	16.3224	18.4218	18.4397	17.0355		0.885115	0.953336
CDC25C	M-phase inducer phosphatase 3	18.4681	17.0252	18.1829	18.7883	17.4081	16.7824	19.5189	17.7078	15.973	16.7895	18.3846	18.3261		0.971637	0.989714
CDC27	Cell division cycle protein 27 homolog	18.8395	19.3275	19.1402	17.8846	19.2024	19.1521	17.3256	18.3024	16.8501	15.947	15.9611	18.446		0.00749137	0.153781
CDC34	Ubiquitin-conjugating enzyme E2 R1	18.5529	16.9332	17.9352	18.2749	18.9733	18.9166	17.8893	17.914	16.8546	16.3794	18.3	17.6712		0.335872	0.646589
CDC37	Hsp90 co-chaperone Cdc37;Hsp90 co-chaperone Cdc37, N-terminally processed	22.7953	20.5959	23.0731	21.6086	21.1229	22.5972	22.7935	21.5839	22.3613	22.6286	22.2432	22.1197		0.774715	0.907934
CDC42	Cell division control protein 42 homolog	20.9533	21.5554	21.1697	19.9815	20.9082	20.3577	20.6793	19.8909	20.7083	20.5713	19.0612	21.4804		0.36215	0.66298
CDC42EP4	Cdc42 effector protein 4	17.4453	19.4363	17.3763	17.6143	18.7579	15.7963	16.7163	19.9267	17.0999	17.8174	17.902	17.0756		0.897729	0.957257
CDC5L	Cell division cycle 5-like protein	21.6527	21.1937	21.6295	21.7977	21.7041	21.1976	21.9208	21.2984	21.6392	21.4274	21.3325	20.4787		0.202826	0.529023
CDC73	Parafibromin	19.9422	20.2276	19.8387	20.3888	20.0976	20.5146	20.2929	21.0876	20.0039	19.7051	20.7393	18.8499		0.412548	0.693834
CDH2	Cadherin-2	16.5414	20.9505	19.7062	21.532	16.0204	19.4282	15.932	18.8459	18.8191	18.6838	18.6378	15.2704		0.793865	0.91551
CDK1	Cyclin-dependent kinase 1	20.9872	21.3059	21.4429	21.0088	21.7293	21.8524	20.832	16.4866	20.9298	20.0813	21.0388	20.6309		0.175668	0.496314
CDK11B	Cyclin-dependent kinase 11B	20	19.0009	19.5693	19.0083	19.8413	20.2588	19.6832	19.2105	19.5361	18.6752	16.3126	17.6081		0.00538256	0.137887
CDK12	Cyclin-dependent kinase 12	21.0142	20.7278	21.1502	17.3438	19.1967	20.7733	19.1411	16.7496	20.9632	20.6596	18.573	19.2009		0.182428	0.5063
CDK13	Cyclin-dependent kinase 13	16.7133	17.7743	16.7117	15.9878	16.5329	16.7889	17.5567	18.3596	17.1281	17.0481	16.0182	18.2885		0.26431	0.589846
CDK5RAP1	CDK5 regulatory subunit-associated protein 1	19.0116	19.7418	19.3489	18.8571	17.955	19.2674	18.8893	17.315	18.3072	19.4598	15.4669	20.8441		0.715225	0.876358
CDK5RAP3	CDK5 regulatory subunit-associated protein 3	19.5668	18.9101	18.2729	18.2824	19.572	19.5101	19.9861	19.5826	19.7593	17.4073	19.444	18.317		0.168217	0.486757
CDK6	Cyclin-dependent kinase 6	19.2737	20.6125	19.3115	19.5417	20.4741	18.3866	19.9579	20.8103	19.2598	18.7888	19.813	19.2629		0.601372	0.812519
CDK9	Cyclin-dependent kinase 9	16.3385	18.2019	19.0613	18.3329	16.6654	18.4751	16.568	17.6647	15.1608	17.7526	18.6195	15.9393		0.299412	0.619464
CDKN2A;CDKN2B	Cyclin-dependent kinase inhibitor 2A;Cyclin-dependent kinase 4 inhibitor B	17.7234	16.6852	16.9615	16.9135	18.4752	15.4752	15.5292	18.3575	17.8788	17.6852	17.7861	18.8406		0.541463	0.767968
CDKN2AIP	CDKN2A-interacting protein	20.2435	19.6938	20.488	20.2576	19.4178	20.3648	20.0666	20.808	20.5213	20.3158	19.2656	20.0859		0.416804	0.695579
CDKN2AIPNL	CDKN2AIP N-terminal-like protein	19.4102	18.1353	17.3112	18.8191	18.4939	18.4098	20.3297	16.8925	19.1477	17.5182	18.6157	18.8357		0.892578	0.957074
CDS2	Phosphatidate cytidylyltransferase 2	19.7915	17.8212	21.1739	20.0685	15.9883	19.8682	19.2193	20.2566	19.6842	20.4931	20.1588	20.1935		0.509729	0.753309
CDV3	Protein CDV3 homolog	21.1642	21.6945	21.6965	20.9809	21.3281	21.7871	21.316	19.8671	21.4727	21.0559	21.151	21.0158		0.448264	0.71242
CDYL	Chromodomain Y-like protein	17.2251	17.3428	17.4749	18.9306	17.4098	17.5063	17.7122	17.362	17.2864	18.0337	15.9263	16.5509		0.253166	0.577613
CEACAM1	Carcinoembryonic antigen-related cell adhesion molecule 1	18.9481	20.5572	19.6318	19.8454	20.6026	21.2624	20.0465	19.2545	20.591	16.8113	20.7714	20.9963		0.779593	0.910348
CEBPZ	CCAAT/enhancer-binding protein zeta	19.9893	20.8238	19.7319	20.5481	21.0097	18.4736	17.1978	20.5174	19.638	19.3274	20.7724	20.7588		0.553808	0.775196
CENPB	Major centromere autoantigen B	17.8867	17.0965	16.5374	17.8241	16.699	16.3803	17.0496	16.7156	17.0228	17.1441	17.4747	18.3306		0.364999	0.664041
CENPF	Centromere protein F	18.7506	18.646	17.2794	19.3738	18.4809	18.4598	16.7833	18.3027	18.2077	18.353	18.2616	18.1069		0.455665	0.717156
CENPV	Centromere protein V	17.8008	18.9645	16.9533	18.5216	16.8434	17.9415	17.8921	17.1783	17.3882	18.164	18.3531	17.6199		0.757299	0.901346
CEP131	Centrosomal protein of 131 kDa	18.712	18.2826	18.3647	18.7312	17.7927	19.556	19.1695	18.37	19.0201	18.6381	17.9292	16.3185		0.24783	0.573386
CEP170	Centrosomal protein of 170 kDa	18.266	17.5592	18.7757	18.3249	18.1364	18.6043	18.8167	18.2969	17.3412	18.2402	16.2134	18.2216		0.507182	0.752295
CEP250	Centrosome-associated protein CEP250	17.782	18.2449	16.0437	17.1736	17.0103	17.2663	17.7075	14.4887	17.9324	16.9853	18.0156	17.6556		0.766928	0.904175
CERS2	Ceramide synthase 2	16.7631	17.5241	18.1716	17.7429	18.4581	16.2877	18.6566	19.4656	18.3529	16.7551	21.2206	20.5769		0.488553	0.740697
CES1	Liver carboxylesterase 1	20.8177	21.6224	21.2558	21.8088	21.8343	22.07	21.8147	20.1963	21.7979	21.7734	21.3322	21.3977		0.493539	0.743097
CES2	Cocaine esterase	20.4215	22.2911	21.8386	22.1493	22.3442	21.5209	22.134	22.0653	21.8733	22.37	20.6608	22.1163		0.78136	0.910313
CFAP20	Cilia- and flagella-associated protein 20	19.7227	20.332	19.9958	16.5411	18.7688	20.3406	17.9627	18.4303	17.5945	18.9867	19.8524	17.3827		0.52024	0.752855
CFB	Complement factor B;Complement factor B Ba fragment;Complement factor B Bb fragment	18.1905	18.5799	18.621	19.2259	18.9974	18.0486	19.1238	16.9462	19.47	19.8552	20.3629	19.492		0.134318	0.450648
CFDP1	Craniofacial development protein 1	20.7362	20.3769	19.6534	19.5578	20.6892	20.4781	20.6947	18.5435	17.9542	18.7516	19.9721	17.6141		0.0760042	0.365574
CFI	Complement factor I;Complement factor I heavy chain;Complement factor I light chain	18.7137	19.2769	18.7663	18.2658	19.598	19.2648	18.2024	19.2874	19.5861	17.8923	19.3435	17.4164		0.496398	0.744759
CFL1	Cofilin-1	24.8938	23.459	24.4428	23.2908	25.0159	22.3514	23.9712	24.01	23.2631	23.5031	24.277	24.0846		0.467825	0.726121
CGNL1	Cingulin-like protein 1	17.4371	19.3538	17.7903	17.8156	19.1874	17.1267	16.0796	19.9297	19.4957	16.9982	19.6161	19.9958		0.815949	0.923958
CGREF1	Cell growth regulator with EF hand domain protein 1	18.4875	18.5848	18.4174	18.5609	18.0624	18.1272	18.6878	17.9727	17.0056	18.468	18.0213	17.2786		0.388508	0.681461
CHAMP1	Chromosome alignment-maintaining phosphoprotein 1	18.6733	18.891	17.2855	16.3171	18.0421	17.1221	18.8948	17.7867	17.5661	17.1478	17.3395	18.047		0.311983	0.62454
CHCHD1	Coiled-coil-helix-coiled-coil-helix domain-containing protein 1	18.5237	18.291	18.539	16.854	17.2121	18.3795	18.1146	16.6779	17.4944	17.7556	18.8203	18.3268		0.0869669	0.384871
CHCHD2;CHCHD2P9	Coiled-coil-helix-coiled-coil-helix domain-containing protein 2;Putative coiled-coil-helix-coiled-coil-helix domain-containing protein CHCHD2P9, mitochondrial	18.3688	18.938	18.5089	18.529	18.5849	19.3127	19.372	17.583	18.045	16.8563	18.8341	18.9223		0.679776	0.856956
CHCHD3	MICOS complex subunit MIC19	21.3864	21.4613	21.5912	20.8738	17.9206	21.737	21.6042	19.494	21.6177	21.9387	21.4917	21.6723		0.294073	0.61546
CHCHD5	Coiled-coil-helix-coiled-coil-helix domain-containing protein 5	18.8135	17.8618	16.6448	17.9855	18.6681	18.4944	18.9716	16.3679	15.8404	15.2759	19.6443	16.4683		0.440871	0.706483
CHCHD6	MICOS complex subunit MIC25	16.8672	15.8809	17.6649	16.5226	18.9328	15.9726	17.6503	16.9775	17.7436	16.2906	18.7908	18.6891		0.888694	0.95561
CHD1L	Chromodomain-helicase-DNA-binding protein 1-like	17.7204	18.6072	18.1484	18.1317	16.332	18.359	17.8929	17.4014	17.9839	18.4903	18.1608	18.3063		0.414985	0.695305
CHD2	Chromodomain-helicase-DNA-binding protein 2	17.5821	16.2115	17.8824	17.7903	16.9212	16.132	18.7606	18.157	16.4248	18.4147	17.9748	17.663		0.53841	0.766078
CHD4	Chromodomain-helicase-DNA-binding protein 4	21.0991	21.2501	21.236	20.5796	21.5877	21.0481	21.1455	21.5413	21.1851	21.4254	21.6197	21.7304		0.281627	0.600733
CHD8	Chromodomain-helicase-DNA-binding protein 8	17.8671	17.9939	18.627	17.2756	17.556	17.4173	18.1424	17.1149	17.5369	17.5111	17.8331	17.8252		0.166584	0.487509
CHDH	Choline dehydrogenase, mitochondrial	20.8408	20.1773	21.1224	20.9701	21.224	21.1315	20.9951	23.628	21.6019	22.2396	22.1609	20.1726		0.25192	0.577706
CHEK1	Serine/threonine-protein kinase Chk1	18.1593	17.9631	17.8848	18.2888	18.0676	18.0685	18.2255	17.776	18.05	17.8815	16.7976	16.5989		0.0213857	0.221012
CHERP	Calcium homeostasis endoplasmic reticulum protein	18.8135	18.5027	17.7741	18.732	18.6783	17.5511	16.9341	18.1858	19.2646	18.1231	19.015	18.9833		0.792047	0.915853
CHKA	Choline kinase alpha	18.1388	18.3735	15.2668	17.3176	16.8931	18.0297	17.7167	18.2922	17.0525	15.4688	18.2204	18.4639		0.982027	0.994203
CHMP4A	Charged multivesicular body protein 4a	20.7141	20.6379	19.9316	18.9974	20.9058	20.6077	21.3939	20.4158	20.3579	20.4819	20.8381	20.4389		0.69242	0.864532
CHMP4B	Charged multivesicular body protein 4b	21.0017	21.5023	21.2595	21.5727	21.3666	20.5913	17.7313	19.3533	19.0972	21.7462	21.1099	20.2329		0.000685768	0.0659459
CHMP7	Charged multivesicular body protein 7	21.507	17.9594	21.3427	20.8838	23.5162	16.9071	16.1037	16.7617	18.0396	17.3211	19.9763	17.1385		0.0853708	0.3851
CHORDC1	Cysteine and histidine-rich domain-containing protein 1	18.5908	15.8109	18.8619	16.1276	17.6508	16.7348	16.7925	15.4622	18.4039	15.0832	17.7484	18.9531		0.567991	0.784363
CHP1	Calcineurin B homologous protein 1	18.8026	18.8654	18.2697	19.3657	18.9475	19.2423	18.9267	19.4636	18.8912	19.6972	19.818	19.3511		0.151389	0.470176
CHRAC1	Chromatin accessibility complex protein 1	18.3782	16.6755	18.4329	16.3492	17.191	19.2527	19.0024	18.8484	19.3428	17.127	17.3692	18.508		0.363727	0.663847
CHTOP	Chromatin target of PRMT1 protein	19.6271	19.1642	17.0343	19.5784	17.2896	19.5256	19.8237	17.647	17.4851	19.2793	15.8888	16.3701		0.364901	0.664252
CIAPIN1	Anamorsin	21.8316	21.3973	21.7145	20.9518	20.8784	22.1893	20.0645	21.4482	21.5125	21.315	20.6325	20.8326		0.676901	0.85474
CIRBP	Cold-inducible RNA-binding protein	21.1112	21.3193	18.4126	20.7256	21.0562	18.7079	21.0009	21.6128	20.3174	20.6184	21.1034	20.84		0.761059	0.902214
CIRH1A	Cirhin	18.4801	15.9325	18.3995	16.6295	18.4035	17.7733	19.551	19.7458	17.5253	20.0821	18.4622	19.6124		0.268618	0.593418
CIT	Citron Rho-interacting kinase	17.2395	17.1148	20.876	18.6734	16.7525	17.1427	16.8656	17.2513	20.3335	19.1759	18.7284	17.6395		0.519265	0.752521
CKAP2	Cytoskeleton-associated protein 2	17.6268	17.8846	17.5471	17.4667	17.8976	17.0157	16.4982	17.5787	17.0046	17.6914	17.1861	17.1563		0.113675	0.423903
CKAP4	Cytoskeleton-associated protein 4	24.4633	24.2953	24.3169	24.3389	23.9944	24.0577	24.3188	23.7889	24.3074	24.7175	24.6638	25.0545		0.00540434	0.137121
CKAP5	Cytoskeleton-associated protein 5	21.7265	22.1863	21.9726	21.4676	21.8008	22.1556	22.1654	21.8162	21.8687	21.6164	21.8411	21.6148		0.469608	0.728519
CKB	Creatine kinase B-type	20.5685	20.8716	19.3874	20.7305	20.998	21.407	20.6006	18.6796	20.1749	20.3282	20.4967	19.734		0.192604	0.522844
CLASP1	CLIP-associating protein 1	20.5481	19.6982	19.7754	20.7641	20.4784	20.4801	20.8694	20.2628	20.4434	20.5273	19.7562	20.1716		0.26469	0.589355
CLASP2	CLIP-associating protein 2	17.2332	19.0957	18.7556	18.7809	17.755	19.0676	17.9096	17.8695	16.2097	17.4617	18.0356	17.7985		0.198833	0.5244
CLCC1	Chloride channel CLIC-like protein 1	19.166	18.3316	19.3123	19.0898	19.3561	18.2014	19.0044	19.9506	17.2983	19.8912	18.5701	18.2545		0.913035	0.961405
CLIC1	Chloride intracellular channel protein 1	24.4777	24.3801	24.1516	24.5674	24.6894	25.1593	24.9311	23.0029	24.4864	24.9602	24.4522	24.3529		0.418981	0.696993
CLIC4	Chloride intracellular channel protein 4	21.619	22.1959	21.937	20.5522	22.1852	22.5726	19.6167	16.3548	21.9678	20.9869	16.8489	21.0334		0.144033	0.461397
CLINT1	Clathrin interactor 1	21.0234	21.0689	21.3638	18.7757	21.4019	20.3882	19.0627	16.837	21.2492	18.8719	20.7035	20.3329		0.181063	0.505189
CLIP1	CAP-Gly domain-containing linker protein 1	19.4713	19.4538	18.7094	19.5941	19.32	19.4897	20.29	19.9669	18.7501	19.4576	18.8614	18.2162		0.319438	0.633459
CLIP2	CAP-Gly domain-containing linker protein 2	15.4471	17.8068	18.5893	18.4386	17.2402	18.7349	18.8781	19.0331	18.2671	17.574	18.8376	17.8026		0.537534	0.766044
CLPB	Caseinolytic peptidase B protein homolog	18.9194	18.4745	20.23	18.5842	18.7517	16.254	19.8936	16.3364	20.105	19.3504	18.9494	19.2218		0.491224	0.742028
CLPP	ATP-dependent Clp protease proteolytic subunit, mitochondrial	17.0675	19.9054	18.6001	19.7576	20.3893	17.9495	19.6516	18.495	18.8181	19.9288	20.9647	20.8558		0.16666	0.487294
CLPTM1	Cleft lip and palate transmembrane protein 1	19.0834	18.9245	17.8802	18.9621	17.9283	19.2567	17.1723	18.1937	16.4571	17.9003	19.0758	16.7828		0.265527	0.58979
CLPTM1L	Cleft lip and palate transmembrane protein 1-like protein	18.4081	19.0576	18.4988	18.3138	16.3852	19.4417	18.8128	19.6393	15.1	17.3911	16.5466	19.5623		0.963212	0.985887
CLPX	ATP-dependent Clp protease ATP-binding subunit clpX-like, mitochondrial	20.3226	20.5453	20.6648	20.83	20.6675	21.6128	21.4101	21.0378	21.4664	21.8521	21.3293	21.4865		0.0136732	0.194
CLTA	Clathrin light chain A	22.3991	22.2787	22.8636	21.9718	22.3342	22.5857	22.7574	21.2789	22.9254	22.9777	22.4293	22.5507		0.748823	0.894382
CLTB	Clathrin light chain B	21.1576	21.3087	20.8625	20.1005	21.346	22.1934	21.1398	16.9054	22.0597	20.9925	21.4131	21.1258		0.617352	0.823639
CLTC	Clathrin heavy chain 1	25.0569	25.3928	24.8987	25.0744	25.1887	25.0546	25.196	25.7928	25.0014	25.2288	25.577	25.2743		0.303145	0.622181
CLU	Clusterin;Clusterin beta chain;Clusterin alpha chain	19.0285	19.4238	19.4154	19.9887	19.6969	19.9042	19.7485	20.1479	19.9332	17.2348	20.1233	19.7269		0.414288	0.69521
CLUH	Clustered mitochondria protein homolog	21.3513	21.2985	21.0483	21.1583	21.2069	21.3305	21.7366	19.4136	21.3025	21.1388	20.8667	20.7133		0.625676	0.826118
CLYBL	Citrate lyase subunit beta-like protein, mitochondrial	20.5355	20.5068	20.4976	20.6112	20.7756	20.4208	21.2488	20.8179	20.3313	21.3685	21.6275	21.7867		0.000691646	0.0650526
CMAS	N-acylneuraminate cytidylyltransferase	17.9699	17.2839	18.3242	16.5284	17.7955	18.3391	19.316	17.8241	18.7112	17.6317	16.3446	18.5168		0.420402	0.698208
CMPK1	UMP-CMP kinase	21.0724	21.5867	21.5295	20.7543	22.0004	17.4554	17.1566	20.704	21.0114	17.0257	20.7028	20.4145		0.363164	0.663581
CMTR1	Cap-specific mRNA (nucleoside-2-O-)-methyltransferase 1	19.9115	19.7458	20.2823	18.3581	20.2379	20.2334	19.8003	18.0128	20.553	20.0902	19.9173	18.5938		0.78297	0.910369
CNBP	Cellular nucleic acid-binding protein	20.3394	19.8185	19.7278	16.3193	20.2507	20.0802	18.548	18.2049	20.0095	17.6865	18.2927	17.0688		0.0715502	0.358935
CNDP2	Cytosolic non-specific dipeptidase	22.9358	23.3731	22.8462	23.1555	23.2003	22.9986	23.1052	22.8361	22.8156	23.6446	23.1752	23.1999		0.103695	0.412636
CNN2	Calponin-2	22.3772	20.3238	20.2135	22.3505	21.1343	21.8365	22.1644	16.9652	21.4489	17.3904	19.9159	21.7117		0.432011	0.70187
CNN3	Calponin-3	22.8952	21.2533	22.85	20.5088	21.4493	21.5269	21.4589	21.8924	19.2071	20.5858	20.3817	22.1305		0.114646	0.425827
CNNM3	Metal transporter CNNM3	17.5974	18.1912	17.3879	17.5446	19.1812	17.2789	17.8086	18.5353	17.2306	16.7604	17.7498	15.771		0.269166	0.592483
CNOT1	CCR4-NOT transcription complex subunit 1	21.1647	20.6166	20.6459	21.3224	20.7019	20.7127	21.0848	21.0993	20.2983	21.1621	20.2483	19.9637		0.513609	0.752763
CNOT2	CCR4-NOT transcription complex subunit 2	15.3433	18.2911	18.7225	17.3139	17.4902	18.2222	19.0619	16.0121	17.776	17.2825	16.8301	18.2566		0.995353	0.999518
CNOT3	CCR4-NOT transcription complex subunit 3	18.8518	18.3471	18.6712	20.0315	18.479	19.0887	17.2591	19.7194	20.0936	17.2133	17.8382	16.356		0.0533266	0.318248
CNP	2,3-cyclic-nucleotide 3-phosphodiesterase	23.518	22.4982	22.7567	23.0544	22.644	23.2634	23.4591	22.9359	23.3386	23.348	23.0632	23.3416		0.471839	0.730152
CNPY2	Protein canopy homolog 2	23.3358	22.8761	23.1732	23.1791	22.3816	23.1805	23.3999	22.325	22.91	21.4199	20.7456	22.0653		0.00191688	0.108906
CNPY3	Protein canopy homolog 3	19.6559	17.9122	18.2161	19.9977	18.9073	18.6385	20.7938	18.7832	17.7673	17.934	19.0893	18.4776		0.754545	0.899331
CNTNAP1	Contactin-associated protein 1	18.4669	17.5973	18.6478	17.8986	17.7736	17.1789	18.9856	16.7762	18.3993	19.1562	18.6359	18.272		0.315777	0.628664
COA6	Cytochrome c oxidase assembly factor 6 homolog	17.92	19.6463	16.1476	17.0935	18.1983	19.2392	19.7843	20.5209	17.3345	17.2152	17.423	16.3471		0.279026	0.599563
COASY	Bifunctional coenzyme A synthase;Phosphopantetheine adenylyltransferase;Dephospho-CoA kinase	21.2252	20.7752	21.4021	22.3199	20.9026	21.3534	21.469	21.0062	20.7956	21.2405	20.541	21.5414		0.605702	0.814978
COBLL1	Cordon-bleu protein-like 1	19.4493	18.6186	18.9571	20.1278	19.3615	18.3111	17.9563	18.9163	18.1408	18.5318	19.3861	18.3091		0.214676	0.54316
COG1	Conserved oligomeric Golgi complex subunit 1	20.1289	19.9043	19.4524	19.3193	19.7857	19.1036	20.3508	18.9146	19.5079	20.42	19.7481	19.6426		0.439551	0.706613
COG2	Conserved oligomeric Golgi complex subunit 2	19.8673	19.729	19.1449	19.6288	19.8991	19.3493	19.3505	20.1746	19.357	19.5671	20.0245	19.7971		0.905711	0.96137
COG3	Conserved oligomeric Golgi complex subunit 3	19.8126	19.5209	17.058	19.3714	19.4577	19.2654	17.8951	17.801	20.0087	18.8799	19.7834	16.5812		0.762707	0.901636
COG5	Conserved oligomeric Golgi complex subunit 5	18.7576	18.6051	18.5029	18.3508	18.6657	20.3898	19.1608	19.0459	19.9685	19.9635	16.7808	19.1745		0.822644	0.926342
COG6	Conserved oligomeric Golgi complex subunit 6	19.3966	19.8321	19.1562	18.7338	19.7207	19.3432	18.9859	19.3407	19.079	18.996	18.7412	18.7697		0.435019	0.703983
COG7	Conserved oligomeric Golgi complex subunit 7	18.7651	19.0098	19.4317	19.3408	18.8182	19.6676	19.1915	20.315	19.3888	18.8071	17.5739	19.2749		0.167287	0.487284
COG8	Conserved oligomeric Golgi complex subunit 8	18.1505	18.4884	18.3593	18.2547	18.8518	17.706	18.2789	18.5456	17.8286	17.0495	18.4587	16.7471		0.0973481	0.405265
COIL	Coilin	19.1328	19.3348	18.7097	18.8329	19.257	18.9345	17.9387	20.6402	19.2861	19.0931	19.3464	18.7509		0.925882	0.968123
COL18A1	Collagen alpha-1(XVIII) chain;Endostatin	18.6651	17.9251	18.9563	18.907	18.8777	18.6306	19.3564	17.3342	18.8935	19.9389	18.3592	19.7573		0.484752	0.737445
COL4A3BP	Collagen type IV alpha-3-binding protein	18.9773	18.4417	18.0912	18.3283	18.4251	17.1545	18.0751	16.8465	18.3425	16.9795	18.4767	18.4147		0.547456	0.771425
COL7A1	Collagen alpha-1(VII) chain	18.1209	17.7172	15.9951	18.1509	18.0083	18.3802	18.2557	17.3405	18.3678	18.9441	18.5185	17.9089		0.286014	0.605357
COLGALT1	Procollagen galactosyltransferase 1	21.4733	22.5466	21.679	22.0282	22.4009	20.7458	21.5111	21.804	21.9034	21.8658	22.096	22.392		0.771466	0.906234
COMMD3	COMM domain-containing protein 3	16.8815	18.4327	16.4776	18.3712	16.5751	18.6821	17.8486	17.637	18.2409	17.0642	16.9291	18.2311		0.824965	0.927078
COMMD8	COMM domain-containing protein 8	18.0663	19.6071	16.9241	19.0433	19.4082	17.7108	18.9375	18.3906	16.9838	17.3063	19.1514	19.0156		0.908665	0.960916
COMT	Catechol O-methyltransferase	21.2047	20.3615	18.7827	20.0839	21.0295	18.6064	20.4622	17.3583	19.6176	17.015	21.3433	20.6941		0.703511	0.872581
COPA	Coatomer subunit alpha;Xenin;Proxenin	23.4826	23.525	23.6702	23.3647	23.3938	23.8864	23.2017	21.9431	23.5103	23.5099	23.0678	22.1508		0.199337	0.523898
COPB1	Coatomer subunit beta	22.734	22.6781	22.2432	22.2577	22.6449	22.0203	22.9193	22.353	22.1373	22.2833	22.1862	21.9202		0.412957	0.694233
COPB2	Coatomer subunit beta	22.8809	22.6189	22.5871	22.4261	22.7334	22.8392	22.4911	20.5471	22.5055	22.5601	22.705	22.0362		0.229215	0.558659
COPE	Coatomer subunit epsilon	19.8755	20.4157	16.3489	18.651	20.5573	17.369	18.6232	20.4669	18.1656	17.5712	20.1238	19.8239		0.993633	0.998162
COPG1	Coatomer subunit gamma-1	22.6466	22.7902	22.6812	23.2096	22.9139	22.783	23.1059	23.1204	21.9292	22.8069	22.6444	22.423		0.650186	0.838021
COPG2	Coatomer subunit gamma-2	19.514	19.0718	19.9098	18.9624	19.5631	19.6007	17.7756	20.1353	17.418	19.7717	18.0237	18.8002		0.406173	0.691172
COPS2	COP9 signalosome complex subunit 2	20.4435	20.0414	18.8354	20.1267	20.8005	20.1693	20.4027	18.3349	17.6928	18.2919	20.3011	20.112		0.243948	0.567944
COPS3	COP9 signalosome complex subunit 3	20.7759	16.1725	19.791	20.039	18.5868	21.4932	20.7913	18.0271	18.893	19.529	20.7584	17.405		0.92804	0.968417
COPS4	COP9 signalosome complex subunit 4	20.1745	20.5698	20.7641	20.9548	20.563	20.0824	21.1221	20.2378	19.9228	20.866	20.6079	19.9553		0.983894	0.993822
COPS5	COP9 signalosome complex subunit 5	19.2327	19.7775	17.9598	20.0231	19.7136	19.359	19.7339	19.9438	18.9563	19.127	19.4409	17.782		0.388954	0.680349
COPS6	COP9 signalosome complex subunit 6	20.5887	17.7358	17.6588	18.2654	16.3066	20.6097	17.8926	19.8148	18.0634	17.2663	17.0288	17.5658		0.778676	0.909873
COPS7B	COP9 signalosome complex subunit 7b	18.8594	19.3566	16.3752	19.536	19.0307	19.1732	16.5536	18.6749	18.9822	18.4658	18.1017	18.6357		0.604095	0.814075
COPS8	COP9 signalosome complex subunit 8	21.3122	21.9827	20.6512	21.5351	21.5253	21.3262	21.4641	19.5066	19.622	17.4594	21.028	20.5502		0.133166	0.449391
COPZ1	Coatomer subunit zeta-1	21.2341	21.0498	21.3306	20.7884	21.3033	21.2838	21.601	18.315	20.7541	20.5564	21.4447	20.6618		0.375608	0.669206
COQ3	Ubiquinone biosynthesis O-methyltransferase, mitochondrial	17.0047	17.826	17.2954	17.5307	17.4483	18.546	17.9546	18.2411	17.4396	17.7882	18.3672	18.3556		0.451625	0.714493
COQ5	2-methoxy-6-polyprenyl-1,4-benzoquinol methylase, mitochondrial	19.7011	19.7525	19.0992	19.8723	19.3981	18.7056	19.8762	19.2085	19.4215	19.9376	20.9105	20.7706		0.0871154	0.38489
COQ6	Ubiquinone biosynthesis monooxygenase COQ6, mitochondrial	19.3599	19.2967	19.2535	19.3483	18.251	19.5049	19.111	18.4869	19.6083	14.6479	17.7191	19.4038		0.177147	0.500025
COQ9	Ubiquinone biosynthesis protein COQ9, mitochondrial	18.0412	19.0607	19.2355	20.0493	19.5137	19.73	20.3988	16.0593	19.6792	20.6934	20.2356	19.4054		0.511562	0.753221
CORO1A	Coronin-1A	17.0508	17.1111	18.5146	16.2828	15.8633	18.4817	17.4918	17.1222	16.2199	18.3584	18.1728	16.148		0.739954	0.890152
CORO1B	Coronin-1B	20.9723	18.9714	17.1475	21.3436	16.3443	21.3561	17.4163	16.6878	20.7532	21.1376	18.8901	20.2479		0.617716	0.823445
CORO1C	Coronin-1C	22.2947	22.1007	21.6023	21.4378	21.856	22.3092	22.1928	20.4495	22.4934	22.5451	22.881	21.5976		0.637133	0.832318
CORO7	Coronin-7	18.636	19.6275	19.2558	19.255	19.1673	18.8476	16.9633	20.9094	18.6128	18.2531	18.2871	19.3416		0.89085	0.95674
COTL1	Coactosin-like protein	21.7205	20.406	21.7947	22.1628	20.9392	20.4917	19.3359	18.9208	18.9055	17.9383	20.1784	19.8335		0.00865812	0.164934
COX17	Cytochrome c oxidase copper chaperone	18.4656	16.363	20.1347	18.7807	19.6467	16.6705	20.7417	17.1021	19.7302	17.6727	20.6463	20.9921		0.686236	0.859797
COX20	Cytochrome c oxidase protein 20 homolog	18.5985	17.3075	18.3471	19.2168	19.8936	17.1955	17.2224	18.4946	18.1168	17.009	18.7323	16.8527		0.451229	0.714148
COX4I1	Cytochrome c oxidase subunit 4 isoform 1, mitochondrial	21.4744	20.9346	22.6751	21.5669	22.0117	20.9657	22.7392	21.3374	23.1884	20.1507	20.1159	22.3163		0.372206	0.666751
COX5A	Cytochrome c oxidase subunit 5A, mitochondrial	23.0974	19.6912	22.3745	19.5029	21.3049	21.2886	23.5912	22.0111	22.4305	17.7074	22.4547	23.09		0.529897	0.759825
COX5B	Cytochrome c oxidase subunit 5B, mitochondrial	21.8079	21.3391	21.1391	21.9076	21.7984	22.579	21.5368	17.8191	21.6814	22.0888	22.3422	23.4468		0.132316	0.448819
COX6B1	Cytochrome c oxidase subunit 6B1	18.0347	21.5046	20.5615	20.1193	21.6722	16.2096	20.9794	18.2511	18.1867	20.3688	20.9577	16.8533		0.982904	0.994084
COX6C	Cytochrome c oxidase subunit 6C	16.5474	19.3323	23.1151	18.1282	22.6707	15.6079	17.2625	18.6251	20.5126	23.9623	23.4403	18.3457		0.478792	0.735536
COX7A2	Cytochrome c oxidase subunit 7A2, mitochondrial	22.1325	21.7454	19.9403	21.6703	19.4025	20.9717	19.0745	17.7279	22.6417	20.2071	22.5146	22.7527		0.376263	0.669702
CP	Ceruloplasmin	20.5527	20.6722	20.6022	20.5236	19.9401	20.8519	20.8657	20.5617	20.5954	20.0934	20.6878	21.2935		0.804321	0.917301
CPD	Carboxypeptidase D	21.3504	21.7943	20.6869	21.4611	21.3605	20.6209	21.7075	21.6092	21.5074	22.1108	21.535	21.0373		0.567866	0.784516
CPE	Carboxypeptidase E	15.618	18.7679	17.0538	16.9846	19.2644	17.1509	19.3122	15.0303	19.1138	18.9189	19.9102	19.8801		0.370702	0.667321
CPLX2	Complexin-2	16.8846	20.519	19.387	17.1919	17.4589	17.9798	17.296	17.4519	20.5504	16.7429	16.2032	20.6255		0.305904	0.621129
CPNE1	Copine-1	22.7646	22.9279	22.7669	22.5146	22.4038	23.0684	22.5258	16.5644	22.5434	22.5448	21.0715	22.1586		0.29297	0.613718
CPNE3	Copine-3	20.0437	21.2166	20.4694	20.2699	21.3413	20.904	20.0587	21.5729	20.672	20.1335	20.7616	19.887		0.622681	0.824888
CPOX	Oxygen-dependent coproporphyrinogen-III oxidase, mitochondrial	22.113	22.1565	22.1341	22.1508	22.1715	22.131	22.2808	22.3472	22.4187	22.8889	22.9756	22.8684		0.0209517	0.22223
CPPED1	Serine/threonine-protein phosphatase CPPED1	21.0042	16.2557	22.2426	20.4053	20.4656	22.146	21.5315	21.5837	21.9748	21.9861	21.4376	21.3489		0.601132	0.81252
CPS1	Carbamoyl-phosphate synthase [ammonia], mitochondrial	21.0228	21.0222	20.4081	20.8023	20.744	21.0875	20.9438	20.4895	21.0292	21.1401	21.73	21.9591		0.0306022	0.256805
CPSF1	Cleavage and polyadenylation specificity factor subunit 1	20.7133	21.0819	20.7516	21.0293	20.9635	21.0889	21.465	20.839	21.2053	21.5556	20.9461	20.7346		0.630677	0.827554
CPSF2	Cleavage and polyadenylation specificity factor subunit 2	16.7739	15.6021	19.666	19.4375	19.2149	18.9862	18.9575	18.1803	19.2367	18.659	19.3841	19.1906		0.668149	0.849652
CPSF3	Cleavage and polyadenylation specificity factor subunit 3	19.4727	19.5155	18.8972	19.357	20.2591	19.2794	18.6981	19.3344	19.2465	16.9862	19.6544	19.5422		0.432628	0.70224
CPSF3L	Integrator complex subunit 11	17.8059	18.1581	18.3825	16.6449	16.885	16.8273	17.0814	18.5652	15.9474	16.146	16.2664	19.9949		0.445547	0.709481
CPSF6	Cleavage and polyadenylation specificity factor subunit 6	21.178	20.6453	21.6185	21.4428	21.5518	18.7688	20.4879	18.8478	21.8189	16.6574	20.8019	20.3006		0.366825	0.665465
CPSF7	Cleavage and polyadenylation specificity factor subunit 7	23.1418	21.0545	22.9887	21.4126	23.0427	22.403	24.0676	17.7578	22.2124	21.6522	22.399	21.1068		0.858122	0.941284
CPT2	Carnitine O-palmitoyltransferase 2, mitochondrial	19.8897	20.3209	20.3892	20.7	20.7161	18.1387	20.6376	19.58	20.6068	21.8388	22.1731	21.8852		0.0249451	0.237579
CPVL	Probable serine carboxypeptidase CPVL	19.9535	20.0293	22.3636	22.2234	20.5304	21.7246	20.1427	20.8805	22.2057	21.4092	22.315	22.008		0.344085	0.650636
CRAT	Carnitine O-acetyltransferase	20.4169	20.4408	21.0621	21.366	21.0933	20.683	21.3945	21.5309	21.6309	21.828	21.8316	22.139		0.0010105	0.0779535
CREBBP	CREB-binding protein	18.212	18.6669	18.3324	17.7992	18.4895	18.9123	17.0975	18.0441	18.6727	18.4824	16.1324	18.0914		0.439679	0.706101
CRIP2	Cysteine-rich protein 2	17.4403	19.0017	17.5642	16.8142	17.2772	17.9134	16.5832	16.9427	16.5696	18.6871	17.7365	16.9821		0.0476923	0.299348
CRK	Adapter molecule crk	19.6173	20.2433	18.779	19.6735	18.4826	18.6084	19.0585	18.93	18.9274	20.0115	17.8466	17.1781		0.599764	0.811858
CRKL	Crk-like protein	19.3334	21.4927	20.4903	21.8238	21.258	20.7399	19.6126	21.4719	19.5145	19.4148	20.1953	21.2453		0.454909	0.717156
CRNKL1	Crooked neck-like protein 1	20.949	20.8435	20.7224	20.5227	21.0234	20.385	20.9057	20.3564	20.2515	20.7079	20.5553	20.1642		0.413205	0.694289
CRTAP	Cartilage-associated protein	20.3954	19.786	20.3791	17.1013	19.7477	20.2268	20.6608	17.5763	19.958	15.4531	19.1682	19.1894		0.543085	0.768809
CRYL1	Lambda-crystallin homolog	18.2911	21.2856	20.7147	20.7345	21.4952	19.9865	19.2497	21.6068	20.2971	20.2611	21.1179	20.0439		0.9574	0.982919
CRYZ	Quinone oxidoreductase	22.6962	22.5061	22.1936	21.7701	22.4266	22.5275	22.8369	24.0903	22.2058	23.0728	23.6305	23.4866		0.044892	0.293613
CS	Citrate synthase, mitochondrial	23.217	23.5904	22.6201	23.5518	23.5099	20.1158	23.8564	17.6934	24.2675	24.3364	23.5974	24.8588		0.506515	0.751557
CSDE1	Cold shock domain-containing protein E1	21.7329	21.6932	19.6504	21.3378	21.5814	21.2097	21.5521	22.0138	21.092	21.1064	20.7851	20.8192		0.631296	0.828127
CSE1L	Exportin-2	24.3296	24.3223	24.5049	24.7289	24.7085	24.3477	24.2022	24.0972	24.277	23.3373	24.2202	23.6317		0.00574402	0.140072
CSK	Tyrosine-protein kinase CSK	19.0674	19.3258	19.5228	17.3825	19.2406	15.5202	19.0821	19.9468	16.6923	18.4	18.8213	17.3082		0.580538	0.794775
CSNK2A1;CSNK2A3	Casein kinase II subunit alpha;Casein kinase II subunit alpha 3	15.9624	21.303	20.6043	20.2323	21.7088	20.2999	19.118	21.3159	19.5371	20.6673	21.6875	16.3367		0.882716	0.952893
CSNK2A2	Casein kinase II subunit alpha	19.3959	16.7603	19.2494	17.8399	21.3576	19.2086	17.2452	19.8502	18.2589	17.976	19.2754	16.8223		0.628605	0.827263
CST3	Cystatin-C	20.4331	19.524	17.1388	18.8456	19.0423	16.519	20.3961	16.3338	21.0056	17.1446	20.4176	17.2887		0.652115	0.839012
CSTF1	Cleavage stimulation factor subunit 1	18.6633	16.1591	20.9314	17.9798	18.5367	19.8124	16.5262	17.5607	15.7978	18.2358	17.7167	19.0956		0.268666	0.593067
CSTF2	Cleavage stimulation factor subunit 2	21.2634	21.1584	20.3861	20.7151	21.8947	19.7038	18.9711	21.3017	20.8924	18.1762	20.9866	20.0125		0.409605	0.691299
CSTF3	Cleavage stimulation factor subunit 3	20.8542	19.1762	21.1222	20.848	20.2552	21.4223	20.6089	20.344	21.1705	20.5391	20.2381	19.0903		0.445706	0.709443
CTBP1	C-terminal-binding protein 1	16.4669	19.6837	19.6717	19.7685	19.3667	20.2303	20.2518	19.4664	19.7624	20.3143	19.5699	19.0706		0.822909	0.926053
CTDP1	RNA polymerase II subunit A C-terminal domain phosphatase	19.0181	17.7239	19.8267	19.194	17.992	16.6559	18.636	18.8991	18.28	18.0673	16.979	17.2646		0.143574	0.461335
CTIF	CBP80/20-dependent translation initiation factor	17.4887	16.6371	18.2079	17.74	17.4852	18.46	18.6302	18.1966	17.2345	16.6857	17.2441	19.3279		0.841357	0.932683
CTNNA1	Catenin alpha-1	22.2745	22.0852	22.5286	22.3716	22.0705	22.3813	22.3378	20.939	22.3439	22.1843	21.6755	21.7753		0.380594	0.67429
CTNNB1	Catenin beta-1	22.6829	22.8274	22.9777	22.874	22.5295	22.9549	22.822	22.2402	22.6371	22.5542	21.8103	22.6333		0.239675	0.567113
CTNNBIP1	Beta-catenin-interacting protein 1	18.2618	19.4663	20.1901	19.2984	18.1727	17.7188	17.6811	17.9376	18.7484	19.3311	18.7914	19.5085		0.342042	0.649852
CTNNBL1	Beta-catenin-like protein 1	16.7168	19.1673	19.1596	19.3367	15.6394	19.3796	20.3546	20.1598	18.9189	19.1858	20.4134	18.2502		0.542987	0.768966
CTNND1	Catenin delta-1	20.2914	22.4542	21.8935	21.6202	22.2595	21.5903	21.8312	21.7403	21.8801	21.6968	22.0969	22.5567		0.782513	0.910123
CTPS1	CTP synthase 1	20.4989	20.7458	20.4877	20.1138	20.8925	20.7185	20.4974	21.9121	20.4711	20.8586	19.8415	18.4988		0.204267	0.529681
CTPS2	CTP synthase 2	20.1992	17.4701	19.4453	19.7842	19.7174	20.1655	19.6594	18.2387	19.4929	17.9061	18.6515	19.5643		0.435825	0.704789
CTR9	RNA polymerase-associated protein CTR9 homolog	19.6928	18.4599	19.0909	18.8611	16.6327	16.5413	18.3725	17.7616	16.3977	19.1792	16.8616	17.4448		0.826972	0.927866
CTSA	Lysosomal protective protein;Lysosomal protective protein 32 kDa chain;Lysosomal protective protein 20 kDa chain	21.2189	21.1287	21.7317	21.4774	20.8866	21.1683	19.8244	16.6992	20.6627	21.0854	21.75	21.7135		0.0322978	0.255251
CTSB	Cathepsin B;Cathepsin B light chain;Cathepsin B heavy chain	23.9662	23.3214	23.574	22.7145	23.8122	22.7323	23.3641	21.6266	24.181	23.4333	23.5394	24.681		0.362494	0.66292
CTSC	Dipeptidyl peptidase 1;Dipeptidyl peptidase 1 exclusion domain chain;Dipeptidyl peptidase 1 heavy chain;Dipeptidyl peptidase 1 light chain	19.5482	20.2155	20.2158	19.2881	20.5447	18.5597	18.6866	20.0919	21.4214	17.3361	21.0708	21.5208		0.794486	0.91589
CTSD	Cathepsin D;Cathepsin D light chain;Cathepsin D heavy chain	23.5648	22.8527	23.8169	24.0856	23.4085	23.5607	24.9575	20.7874	23.4463	23.9345	23.6811	23.9237		0.771352	0.906419
CTSH	Pro-cathepsin H;Cathepsin H mini chain;Cathepsin H;Cathepsin H heavy chain;Cathepsin H light chain	20.7749	17.3067	21.7358	17.6408	20.5687	16.4874	17.7794	17.7626	21.9055	18.4705	21.2556	22.298		0.606359	0.815304
CTSL	Cathepsin L1;Cathepsin L1 heavy chain;Cathepsin L1 light chain	18.9403	17.3013	16.0215	18.6211	17.634	17.4967	17.9511	19.6781	16.7678	18.9152	19.4222	17.1841		0.783381	0.910205
CTTN	Src substrate cortactin	23.9562	23.4271	23.8583	23.3699	22.95	23.7311	23.7467	24.1108	23.1483	23.4579	22.9339	23.027		0.163177	0.48354
CUL1	Cullin-1	20.4973	20.6501	19.6105	19.9608	20.6303	20.3976	20.7504	21.2847	20.8081	19.1458	20.722	19.8474		0.140215	0.454805
CUL2	Cullin-2	17.2893	18.8345	17.7866	17.3	16.9719	18.9063	18.3877	16.9559	18.8399	18.5501	18.7433	18.1647		0.714256	0.876398
CUL3	Cullin-3	20.6606	20.7183	20.4767	21.3576	20.3611	21.1773	20.9187	18.63	20.8512	20.3939	20.5722	20.0054		0.481061	0.734848
CUL4A	Cullin-4A	19.6979	19.5417	19.7359	19.653	19.5288	20.0556	19.5767	18.4429	20.0352	20.2411	19.6261	17.7505		0.844308	0.933179
CUL4B	Cullin-4B	19.992	19.7596	20.2815	20.3208	19.9357	22.2489	20.3868	19.4128	20.083	21.0079	19.7972	19.4647		0.407728	0.690408
CUL5	Cullin-5	18.2057	19.146	19.8835	19.1774	19.1263	17.5001	19.3041	18.823	19.2747	17.6263	19.0911	19.6344		0.769308	0.904819
CUL7	Cullin-7	18.3612	19.1889	17.4597	19.0674	19.4837	19.0895	16.0932	19.2774	17.7287	19.0513	18.7935	17.3517		0.335215	0.645992
CUTA	Protein CutA	19.654	20.583	21.3322	20.5319	20.5205	20.116	18.5443	18.884	19.7727	18.2107	16.5069	18.741		0.00251945	0.114031
CWC22	Pre-mRNA-splicing factor CWC22 homolog	18.614	18.1919	19.5047	17.6022	18.5903	18.1067	17.5011	18.5155	18.9949	17.6505	17.3808	16.3702		0.060044	0.324396
CWC27	Peptidyl-prolyl cis-trans isomerase CWC27 homolog	18.5653	17.8636	18.2941	18.8197	19.5415	17.4496	17.5594	18.4556	18.7884	17.9259	16.6063	16.9029		0.110062	0.421326
CWF19L1	CWF19-like protein 1	18.7113	16.2974	19.0329	18.519	17.7033	17.9442	15.8187	17.0291	18.2741	15.6272	18.4197	17.4096		0.530506	0.760454
CXADR	Coxsackievirus and adenovirus receptor	20.9635	21.1943	20.6791	20.4839	19.6134	20.0515	21.293	19.2402	21.4341	21.3945	20.433	20.8458		0.419969	0.697732
CYB5A	Cytochrome b5	21.8014	21.8862	21.6253	19.4286	15.5979	21.4874	19.0978	17.4054	21.7921	20.5434	18.2949	21.7793		0.319866	0.634001
CYB5R1	NADH-cytochrome b5 reductase 1	19.0833	17.0571	15.7644	18.9098	19.302	19.3191	17.4183	16.981	19.1361	17.3416	19.6412	15.8587		0.468911	0.72767
CYB5R3	NADH-cytochrome b5 reductase 3;NADH-cytochrome b5 reductase 3 membrane-bound form;NADH-cytochrome b5 reductase 3 soluble form	22.7151	22.8195	22.0504	22.5691	22.3018	23.0581	23.2797	22.6606	23.4966	22.2222	22.7436	22.8462		0.311396	0.624574
CYC1	Cytochrome c1, heme protein, mitochondrial	19.8407	19.8172	15.6882	19.3643	21.5194	21.5184	17.1766	19.4077	21.575	22.2463	20.7498	22.0521		0.168199	0.487199
CYCS	Cytochrome c	17.9632	21.3472	20.3245	21.2041	22.0176	18.0613	17.0736	15.8077	21.2911	22.1702	22.4336	23.4514		0.0835989	0.378878
CYFIP1	Cytoplasmic FMR1-interacting protein 1	20.3733	20.7707	20.8813	20.436	20.4635	21.0158	20.2908	18.9806	21.0247	20.1903	20.2927	20.2247		0.519287	0.75221
CYP20A1	Cytochrome P450 20A1	18.3659	18.1568	18.3577	16.9233	18.9012	18.2607	18.1006	17.6667	18.6268	18.7021	17.0647	16.5273		0.550518	0.772042
CYP27A1	Sterol 26-hydroxylase, mitochondrial	21.3537	21.1525	21.5789	21.5453	22.7182	21.6519	22.0063	22.2436	21.9461	22.2229	23.3276	22.2745		0.00876189	0.161844
CYP51A1	Lanosterol 14-alpha demethylase	21.1608	19.4492	21.0855	21.3879	20.1897	21.595	21.4687	20.4704	22.0067	21.7826	20.9441	21.7965		0.333256	0.64319
D2HGDH	D-2-hydroxyglutarate dehydrogenase, mitochondrial	16.6632	16.3336	19.1219	19.1787	19.7887	17.4199	17.4783	17.3919	17.2509	21.3216	21.0368	20.704		0.0197518	0.217239
DAB2	Disabled homolog 2	19.7084	19.6188	20.0604	19.3653	19.5959	19.482	19.9433	20.3416	20.4162	18.2614	19.281	19.1016		0.00173287	0.102588
DAB2IP	Disabled homolog 2-interacting protein	18.366	18.1204	18.4187	18.3822	17.8115	18.4629	16.9986	18.7523	16.5393	16.6745	18.0293	17.0734		0.106667	0.417502
DAD1	Dolichyl-diphosphooligosaccharide--protein glycosyltransferase subunit DAD1	21.1513	16.8044	21.5125	21.2268	19.9944	19.2151	20.829	20.3712	20.9014	22.4191	21.5531	20.8245		0.510823	0.75375
DAGLB	Sn1-specific diacylglycerol lipase beta	17.4818	17.4786	15.7776	17.2493	16.8887	17.7121	17.2577	18.3647	15.4525	17.855	17.5208	17.2115		0.897661	0.957491
DAK	Bifunctional ATP-dependent dihydroxyacetone kinase/FAD-AMP lyase (cyclizing);ATP-dependent dihydroxyacetone kinase;FAD-AMP lyase (cyclizing)	24.6838	23.8984	24.2296	24.6758	23.7932	24.7437	24.0287	20.6157	24.4434	24.0203	23.7037	23.0622		0.340241	0.650134
DAP3	28S ribosomal protein S29, mitochondrial	21.5025	21.9745	21.6309	21.1541	21.8358	19.7926	22.0583	21.6862	22.1199	21.9	22.1975	22.8927		0.053632	0.318616
DARS	Aspartate--tRNA ligase, cytoplasmic	23.5299	23.3233	24.0262	23.5863	23.301	24.2469	23.5752	23.2051	23.8578	23.4665	23.1885	22.7856		0.273207	0.596827
DARS2	Aspartate--tRNA ligase, mitochondrial	19.9831	20.386	19.8029	20.1726	20.8142	19.8654	20.113	21.7952	20.882	20.8982	21.0304	20.7892		0.122992	0.436518
DAZAP1	DAZ-associated protein 1	21.2696	19.7845	18.7801	20.3586	18.2114	19.1963	19.6361	18.101	18.6705	20.6274	20.9822	20.2716		0.0869331	0.386072
DBI	Acyl-CoA-binding protein	23.218	22.3077	15.8817	20.3754	23.3074	21.2346	22.4816	22.5938	22.9518	20.2923	17.4428	22.341		0.565569	0.784113
DBN1	Drebrin	22.3102	22.4727	21.8378	22.5204	22.0959	22.3181	22.7556	20.3252	22.3624	22.4104	22.6631	23.0557		0.436753	0.704612
DBNL	Drebrin-like protein	21.4154	21.7619	21.3765	20.8965	21.2413	21.4638	21.1303	20.5263	20.9986	21.176	20.5238	20.5882		0.0179759	0.211755
DBR1	Lariat debranching enzyme	19.1766	17.0077	19.8869	17.818	19.0349	17.7325	19.9884	18.5231	17.4949	17.4644	18.9786	18.5536		0.735616	0.887377
DCAF7	DDB1- and CUL4-associated factor 7	17.5407	17.9483	17.0565	16.4298	18.0707	16.5037	16.251	17.9895	16.8892	19.2544	17.3798	16.4467		0.617725	0.823116
DCDC2	Doublecortin domain-containing protein 2	19.4692	17.3289	19.4047	18.8068	18.8986	15.7096	18.5716	19.7277	18.0302	19.3608	18.388	18.5767		0.569893	0.784609
DCPS	m7GpppX diphosphatase	19.0804	18.9146	18.8411	18.4672	16.7468	17.7434	19.1597	18.0605	18.4505	16.5491	18.8747	16.1632		0.329504	0.639075
DCTD	Deoxycytidylate deaminase	15.8607	18.9268	18.9128	18.5998	19.6409	19.8576	18.9708	17.9588	19.3862	17.8084	19.2045	19.057		0.73769	0.888545
DCTN1	Dynactin subunit 1	21.1908	21.3662	20.9232	20.9061	21.2499	21.3654	20.1476	21.4225	21.2034	19.5219	21.1777	20.4964		0.206848	0.533557
DCTN2	Dynactin subunit 2	22.1877	21.862	21.872	22.2108	21.9158	21.8245	21.7564	20.9797	21.8122	22.1984	21.8124	21.4427		0.175476	0.496166
DCTN4	Dynactin subunit 4	17.0824	18.5545	18.5683	18.3978	18.5869	18.7179	18.3158	18.5292	18.6286	19.2393	19.318	17.9092		0.51835	0.75346
DCTPP1	dCTP pyrophosphatase 1	20.655	21.2703	21.348	20.782	21.7343	21.7278	20.7328	20.2088	22.034	20.3446	20.2672	19.353		0.110978	0.420923
DCUN1D1	DCN1-like protein 1	18.5749	19.0717	16.6293	17.8736	17.8857	17.3289	19.2302	18.9018	17.4	18.1562	17.2226	19.2519		0.649344	0.837882
DCXR	L-xylulose reductase	21.0495	20.99	21.1935	21.1381	18.1729	18.7583	19.826	21.8035	21.6986	21.4935	21.6606	21.4838		0.118095	0.425632
DDAH1	N(G),N(G)-dimethylarginine dimethylaminohydrolase 1	20.6693	20.621	21.1158	20.4245	20.6379	21.3238	20.3205	21.2577	21.1707	20.2014	19.4618	19.7376		0.0349389	0.264255
DDAH2	N(G),N(G)-dimethylarginine dimethylaminohydrolase 2	20.3136	20.089	20.8051	20.2714	20.2718	20.2691	19.4263	21.2376	19.3094	21.1234	20.6461	19.5908		0.837713	0.931497
DDB1	DNA damage-binding protein 1	22.091	21.9212	22.4176	22.0121	22.2298	22.5556	22.5759	22.7744	22.3573	21.0933	22.0694	21.9215		0.0380415	0.272913
DDC	Aromatic-L-amino-acid decarboxylase	18.0003	18.9317	19.2036	18.9617	17.2262	17.515	17.4846	18.8047	18.657	19.3568	17.6313	18.9785		0.793238	0.915062
DDI2	Protein DDI1 homolog 2	20.9888	21.2663	20.9801	21.5149	21.3251	21.3451	21.1491	20.9416	20.9551	20.7101	20.6744	20.1219		0.000918308	0.0741905
DDOST	Dolichyl-diphosphooligosaccharide--protein glycosyltransferase 48 kDa subunit	21.6741	21.7205	21.9132	22.0908	22.0292	21.9849	21.4464	20.5142	22.2384	22.5011	22.542	22.471		0.0401799	0.278407
DDRGK1	DDRGK domain-containing protein 1	21.0074	20.3835	20.5501	21.1599	20.5449	20.6531	20.5879	19.9031	20.8267	21.1091	19.3738	21.4955		0.912886	0.961555
DDT;DDTL	D-dopachrome decarboxylase;D-dopachrome decarboxylase-like protein	18.4589	22.7034	21.9881	20.3529	21.9111	22.4647	20.7556	22.9484	21.1675	20.0467	20.897	21.8362		0.888387	0.955544
DDX1	ATP-dependent RNA helicase DDX1	22.3628	22.5875	22.6539	22.2714	22.7428	22.0868	22.5807	22.8725	22.2185	22.5906	22.6153	22.5358		0.603303	0.813238
DDX10	Probable ATP-dependent RNA helicase DDX10	19.2055	19.0907	18.6655	17.1473	19.8055	19.6177	20.072	19.9692	18.7721	20.0531	19.8315	18.6898		0.699211	0.869494
DDX17	Probable ATP-dependent RNA helicase DDX17	24.0326	24.3375	23.7144	24.2937	24.4035	23.8771	24.4462	24.6873	24.1466	23.9227	23.5803	24.0059		0.132123	0.449248
DDX18	ATP-dependent RNA helicase DDX18	21.3835	21.1948	21.3692	21.3219	22.2154	21.5574	22.4554	22.6821	22.1381	22.7349	22.0236	22.2029		0.0321699	0.256
DDX19A	ATP-dependent RNA helicase DDX19A	21.4861	21.6963	21.9239	21.5822	20.9291	22.4881	21.854	20.9108	21.8995	21.4034	22.1174	21.7204		0.962632	0.985921
DDX20	Probable ATP-dependent RNA helicase DDX20	18.0097	18.0398	17.7474	16.4937	18.2702	15.9702	17.1705	18.0259	17.2975	17.0578	16.989	16.8644		0.155729	0.474945
DDX21	Nucleolar RNA helicase 2	23.0404	23.1243	23.0344	23.1931	22.9736	23.2302	23.3875	23.3582	23.7066	23.7008	23.4664	23.4055		0.00232776	0.10927
DDX23	Probable ATP-dependent RNA helicase DDX23	20.763	20.5716	20.3482	20.5201	21.3001	21.1883	20.4647	20.5306	20.6972	21.0099	20.7923	20.5207		0.0857792	0.385759
DDX24	ATP-dependent RNA helicase DDX24	17.9528	17.3813	18.2329	17.0153	18.6463	17.8508	17.8206	16.506	16.1198	16.75	18.7666	17.9271		0.187376	0.514229
DDX27	Probable ATP-dependent RNA helicase DDX27	21.7973	21.6526	22.2933	22.2039	21.7277	22.2728	22.4546	22.1199	22.5572	22.1966	21.3421	21.8942		0.16573	0.486331
DDX39B	Spliceosome RNA helicase DDX39B	23.3519	23.4944	24.3079	23.5192	23.1763	23.1607	23.4601	23.9637	24.5248	24.1852	23.1152	23.7963		0.298485	0.619079
DDX3X	ATP-dependent RNA helicase DDX3X	22.1599	21.839	22.1954	22.3002	22.2833	22.7541	22.669	21.5436	22.3082	22.349	22.1337	21.8149		0.557887	0.778821
DDX41	Probable ATP-dependent RNA helicase DDX41	19.0512	17.0143	19.0566	19.9285	18.6067	19.5661	19.4585	19.3691	19.2927	18.8249	18.3848	19.0123		0.364772	0.664408
DDX42	ATP-dependent RNA helicase DDX42	21.7996	21.853	21.7304	21.5586	22.3124	21.8591	21.4122	22.0553	21.6581	21.7928	21.4681	21.5879		0.472766	0.731131
DDX46	Probable ATP-dependent RNA helicase DDX46	21.5948	21.8144	21.8292	21.6085	21.4364	21.7873	21.9325	22.0762	21.711	22.2032	21.2054	21.2693		0.503344	0.749412
DDX47	Probable ATP-dependent RNA helicase DDX47	20.2218	20.2097	20.2439	19.1041	20.3376	20.4051	21.2575	16.9326	20.7041	21.0149	21.1851	20.2115		0.624804	0.825529
DDX49	Probable ATP-dependent RNA helicase DDX49	19.0752	17.493	17.4896	18.8937	18.7185	16.5012	18.5431	16.9878	19.0328	16.4987	19.0639	18.173		0.930173	0.968754
DDX5	Probable ATP-dependent RNA helicase DDX5	23.2075	23.4778	23.3003	23.5341	22.9317	23.5916	23.5694	21.1012	23.4809	21.3269	22.3761	21.5748		0.0449794	0.292833
DDX50	ATP-dependent RNA helicase DDX50	18.9858	19.3392	18.6235	18.0932	18.9047	19.1367	19.6308	17.8767	19.1731	17.426	19.2053	19.0481		0.949856	0.979871
DDX51	ATP-dependent RNA helicase DDX51	18.7053	19.744	18.7349	19.3246	19.4405	18.0987	19.1626	18.5427	19.7367	18.7019	19.713	19.4122		0.88004	0.952278
DDX52	Probable ATP-dependent RNA helicase DDX52	19.9831	16.7577	18.0569	19.6399	20.1168	16.3345	19.3835	22.2978	17.1941	18.3422	21.0761	19.6254		0.896906	0.957317
DDX54	ATP-dependent RNA helicase DDX54	20.4125	20.6665	20.8344	20.7759	20.8248	21.2581	21.0815	19.8913	20.4023	21.0971	20.8796	20.5099		0.390005	0.681773
DDX55	ATP-dependent RNA helicase DDX55	18.0695	18.1704	17.4058	18.8165	18.0813	17.4547	19.2355	18.5166	17.6664	17.0262	18.0489	18.0997		0.528855	0.759132
DDX56	Probable ATP-dependent RNA helicase DDX56	20.0079	19.5788	20.3893	20.458	20.102	20.2996	17.8729	20.6583	20.867	21.0938	20.6313	19.9488		0.649436	0.837657
DDX58	Probable ATP-dependent RNA helicase DDX58	19.6898	17.4838	18.9389	18.6393	18.6362	18.7894	18.4602	18.9923	18.6188	18.5239	17.7575	17.7372		0.461375	0.721724
DDX6	Probable ATP-dependent RNA helicase DDX6	21.5979	20.7636	21.3415	21.2928	21.3624	21.5289	21.2819	21.1043	21.2646	20.995	20.9128	21.1563		0.320535	0.634708
DECR1	2,4-dienoyl-CoA reductase, mitochondrial	21.7589	21.2492	21.3285	21.6136	21.3947	21.9801	21.8474	22.3559	22.4769	22.118	22.427	22.561		0.00613307	0.143374
DEK	Protein DEK	20.9263	22.2622	17.7492	21.3264	21.5233	22.2614	22.4364	20.3272	22.563	23.0878	22.1834	22.133		0.401774	0.688874
DENR	Density-regulated protein	17.005	18.855	21.0811	18.8412	20.3874	18.7051	20.281	20.3552	19.9018	20.217	20.5117	19.609		0.628705	0.827071
DERA	Deoxyribose-phosphate aldolase	18.9769	20.1366	20.4063	20.5594	20.0572	20.5013	20.2515	20.6725	20.0493	18.9711	20.3541	19.1692		0.229793	0.55871
DFFA	DNA fragmentation factor subunit alpha	20.8875	21.521	21.2656	20.9962	20.8687	19.7223	20.254	21.9221	20.2914	20.9838	19.9557	21.279		0.497858	0.745661
DFNA5	Non-syndromic hearing impairment protein 5	19.4963	19.3931	20.3293	19.7246	18.3773	19.9398	19.2594	19.5198	19.7204	18.078	19.587	19.5724		0.747688	0.895172
DGAT1	Diacylglycerol O-acyltransferase 1	20.1679	17.9406	20.2417	18.0611	19.8479	20.2906	19.2476	19.8713	19.9142	20.0962	20.3289	20.1087		0.643093	0.833659
DGCR14	Protein DGCR14	16.9493	17.4957	16.4347	16.6497	17.3325	18.1189	18.0972	19.042	18.1924	17.7795	17.7568	17.3085		0.0319938	0.2555
DHCR24	Delta(24)-sterol reductase	22.3975	22.0429	22.0704	21.9189	21.9782	22.2749	22.3135	22.3551	22.3543	22.7019	21.6928	21.9451		0.657264	0.840954
DHCR7	7-dehydrocholesterol reductase	22.0842	21.6267	22.4827	21.4567	21.5725	22.7663	22.4196	18.2221	22.8088	22.3627	22.0152	23.0554		0.638698	0.833157
DHFR	Dihydrofolate reductase	19.7974	18.6163	20.1691	16.667	17.678	20.4145	19.6806	19.2644	19.6744	17.0559	18.8454	18.4155		0.569649	0.784582
DHODH	Dihydroorotate dehydrogenase (quinone), mitochondrial	20.2666	19.7014	19.718	20.023	19.7238	20.1705	19.5886	20.5385	18.9337	21.3178	20.7003	20.6447		0.0314725	0.257338
DHRS1	Dehydrogenase/reductase SDR family member 1	19.9353	20.2233	17.9291	20.0048	20.1069	21.2241	16.7612	17.5286	21.2714	20.0126	20.1177	20.4477		0.32061	0.63443
DHRS2	Dehydrogenase/reductase SDR family member 2, mitochondrial	19.2522	18.39	18.02	19.5189	18.3795	17.0826	19.1799	17.6621	18.9347	17.1313	18.519	19.3356		0.931591	0.968066
DHRS7B	Dehydrogenase/reductase SDR family member 7B	17.5063	16.8774	17.481	18.0994	18.0341	17.0422	17.9872	17.7733	17.2505	18.082	18.935	18.9377		0.0085786	0.164529
DHX15	Pre-mRNA-splicing factor ATP-dependent RNA helicase DHX15	21.8872	22.0701	21.8317	22.0627	21.6372	22.3316	22.362	22.3641	22.232	22.2478	22.2118	21.7278		0.422507	0.697264
DHX16	Putative pre-mRNA-splicing factor ATP-dependent RNA helicase DHX16	19.4982	17.9844	19.8486	19.227	20.0193	19.312	20.022	19.4121	19.724	18.6528	19.2396	16.8282		0.159062	0.479973
DHX29	ATP-dependent RNA helicase DHX29	18.4888	13.6405	17.9319	18.3433	18.3088	16.4397	17.3467	18.1408	18.292	18.6427	16.8809	18.6277		0.902883	0.960053
DHX30	Putative ATP-dependent RNA helicase DHX30	20.6023	20.9517	19.9355	20.6164	21.0066	20.0498	21.9008	21.587	20.7964	21.6096	21.3889	21.9319		0.0258172	0.237727
DHX33	Putative ATP-dependent RNA helicase DHX33	18.5658	18.8135	18.8317	16.2555	18.2119	18.6132	19.1088	16.5139	18.8203	18.8871	17.392	17.8042		0.698356	0.868703
DHX36	ATP-dependent RNA helicase DHX36	19.1334	18.6776	19.0172	18.5705	18.1454	18.5602	18.2865	19.4193	17.9123	18.7887	18.1341	18.165		0.193446	0.521742
DHX37	Probable ATP-dependent RNA helicase DHX37	18.1904	19.2213	18.02	18.8436	19.0604	17.6823	17.2264	19.3734	18.3207	17.9778	17.0047	18.5097		0.738455	0.889172
DHX38	Pre-mRNA-splicing factor ATP-dependent RNA helicase PRP16	20.1012	20.4695	19.9446	20.1296	20.4826	18.9773	20.3762	19.7387	20.181	19.957	19.8816	19.2085		0.372226	0.666395
DHX57	Putative ATP-dependent RNA helicase DHX57	17.824	19.3347	19.7664	17.8426	17.584	18.3443	18.9743	19.0445	18.8344	18.3825	17.4444	17.1564		0.149741	0.469902
DHX9	ATP-dependent RNA helicase A	24.2932	24.3866	24.3815	24.2172	24.4772	24.2099	24.5195	24.3184	24.2387	24.1469	24.4915	24.0342		0.520428	0.752454
DIABLO	Diablo homolog, mitochondrial	21.3847	20.4623	20.1888	20.8044	20.7215	21.7849	21.6192	21.2476	21.3017	21.8666	21.5735	22.6807		0.0186107	0.213138
DIAPH1	Protein diaphanous homolog 1	20.9807	21.3803	20.2825	21.0404	21.2919	21.057	20.545	20.9834	21.3805	16.0138	20.6999	21.272		0.331213	0.640768
DICER1	Endoribonuclease Dicer	20.2547	19.978	20.648	20.9309	19.7784	20.6623	20.918	20.9469	20.6671	20.463	19.8109	19.7008		0.123725	0.435909
DIDO1	Death-inducer obliterator 1	18.8276	19.6206	18.9301	17.5742	18.9232	18.9445	18.8529	20.2243	19.2966	18.9333	18.7752	18.7051		0.205711	0.532086
DIP2B	Disco-interacting protein 2 homolog B	20.0319	19.2393	19.7868	19.7518	19.6672	19.2214	19.7352	19.8489	18.7408	19.1158	19.9072	19.4511		0.687719	0.860122
DIS3	Exosome complex exonuclease RRP44	19.9967	19.2844	20.1963	20.3725	20.1484	20.6637	20.1284	19.118	20.9591	20.3744	19.2593	19.1638		0.494775	0.744554
DIS3L2	DIS3-like exonuclease 2	19.5099	19.325	16.9588	19.1455	19.7482	19.4962	16.7074	16.2686	19.8425	19.4768	19.4525	19.9923		0.221406	0.549178
DKC1	H/ACA ribonucleoprotein complex subunit 4	20.6455	20.8805	21.4661	21.8314	20.9548	21.513	21.5435	21.0991	21.2521	21.6489	21.3359	21.3974		0.519187	0.752732
DLAT	Dihydrolipoyllysine-residue acetyltransferase component of pyruvate dehydrogenase complex, mitochondrial	21.0451	21.5326	21.1914	21.3011	21.5704	21.5333	22.6424	19.9766	21.471	23.062	22.3204	23.1182		0.0509606	0.309404
DLD	Dihydrolipoyl dehydrogenase, mitochondrial	22.0067	22.16	22.2459	22.0421	22.3216	21.2444	22.3977	22.9252	22.6406	22.4914	23.0631	23.2157		0.0105465	0.180213
DLG1	Disks large homolog 1	17.6655	19.5779	20.1507	18.7232	19.511	18.7715	19.1437	20.0852	20.2247	18.9263	19.8798	19.2473		0.513245	0.752816
DLGAP4	Disks large-associated protein 4	21.9485	19.8051	19.3322	20.8808	19.3099	19.9126	20.6387	20.8019	20.8538	16.7746	18.3054	16.808		0.00231045	0.110129
DLGAP5	Disks large-associated protein 5	18.72	16.9147	17.687	18.8259	17.8383	17.4745	17.3208	18.6556	17.5326	16.5507	16.7916	15.8942		0.184217	0.510764
DLST	Dihydrolipoyllysine-residue succinyltransferase component of 2-oxoglutarate dehydrogenase complex, mitochondrial	22.5079	22.7678	22.782	22.6535	22.4787	21.2886	23.6215	21.3334	23.3286	23.4972	23.9636	23.4361		0.105005	0.414938
DMAP1	DNA methyltransferase 1-associated protein 1	17.9749	16.6262	18.5234	17.7846	18.4408	18.1202	19.515	18.5861	16.8359	18.2223	17.8079	19.3217		0.906386	0.960781
DMD	Dystrophin	17.9413	19.2945	17.4797	19.4053	19.2059	17.8182	18.7514	18.7162	18.7679	19.0904	19.3838	19.0292		0.532226	0.761098
DMTN	Dematin	19.1807	18.9825	19.3351	19.3857	18.9104	19.1725	19.1458	19.5728	18.7532	19.3054	18.37	17.3425		0.243798	0.568003
DNAAF5	Dynein assembly factor 5, axonemal	19.3881	19.5207	18.1706	19.8194	19.4105	19.9728	20.2648	18.689	19.6037	16.9633	19.087	18.7426		0.142799	0.461401
DNAJA1	DnaJ homolog subfamily A member 1	20.1495	21.8208	19.8255	18.9339	21.3876	20.8403	20.4285	19.0108	20.9604	19.484	20.5894	22.0074		0.810681	0.921232
DNAJA2	DnaJ homolog subfamily A member 2	21.78	21.8356	21.4448	21.5834	21.5125	21.6917	22.0451	19.915	20.9156	21.5549	21.653	21.82		0.246317	0.570766
DNAJA3	DnaJ homolog subfamily A member 3, mitochondrial	19.4517	20.8672	20.9617	20.7677	21.6624	20.8487	21.3319	20.5784	20.0053	20.7821	22.1093	22.0738		0.192672	0.522495
DNAJB1	DnaJ homolog subfamily B member 1	22.8201	22.6996	22.4411	22.5963	22.7343	22.6937	22.7984	22.2954	22.176	22.5724	22.008	22.4261		0.190859	0.520166
DNAJB11	DnaJ homolog subfamily B member 11	22.2939	22.2487	22.1334	22.2158	20.5818	22.3049	21.8505	21.6073	22.3321	22.6643	20.7416	22.2576		0.898459	0.956807
DNAJB12	DnaJ homolog subfamily B member 12	19.9877	18.7789	19.3112	16.6534	18.7434	19.2226	19.3566	19.4291	19.13	19.5978	17.1803	20.2013		0.726801	0.883412
DNAJB4	DnaJ homolog subfamily B member 4	17.7383	19.0437	17.9152	18.3884	17.5161	18.0479	16.9931	19.0374	17.3501	18.2953	17.0501	18.3462		0.93598	0.971575
DNAJB6	DnaJ homolog subfamily B member 6	19.1776	19.1325	17.4196	19.8662	18.2594	20.6678	19.6208	19.7704	19.6474	19.6609	18.8387	17.6642		0.275417	0.598612
DNAJC10	DnaJ homolog subfamily C member 10	19.5644	21.2478	20.0088	18.2181	20.5849	17.9341	19.9642	17.7281	19.7443	20.3144	20.4663	20.083		0.2232	0.55368
DNAJC13	DnaJ homolog subfamily C member 13	19.7807	19.5743	19.4421	19.6784	19.4623	19.4099	19.2452	19.8517	18.8327	19.243	19.5853	19.6955		0.872122	0.950505
DNAJC17	DnaJ homolog subfamily C member 17	18.434	17.2695	18.4792	18.7644	18.3554	18.63	18.5041	16.7148	18.9655	16.5573	18.7236	16.5006		0.345793	0.651833
DNAJC2	DnaJ homolog subfamily C member 2;DnaJ homolog subfamily C member 2, N-terminally processed	19.3907	19.4286	19.747	18.3699	20.3959	20.1653	16.6739	19.8154	19.9708	18.8765	20.4403	19.1419		0.637768	0.83258
DNAJC21	DnaJ homolog subfamily C member 21	18.1784	18.6548	18.575	19.0325	17.3575	16.024	16.9989	18.8829	18.4906	18.076	18.4266	17.368		0.516727	0.753681
DNAJC3	DnaJ homolog subfamily C member 3	18.8583	19.3709	20.372	19.2788	21.7348	19.3293	20.9768	18.1718	19.5978	20.6577	21.5805	21.4623		0.397899	0.686385
DNAJC7	DnaJ homolog subfamily C member 7	21.0991	20.5692	21.4461	20.8898	20.4571	21.6091	21.4381	21.9121	21.3875	21.162	20.5125	20.5711		0.211618	0.538741
DNAJC8	DnaJ homolog subfamily C member 8	21.8497	21.1755	21.0063	21.6729	21.6112	22.2734	21.456	20.4804	21.3577	20.2964	21.2557	20.74		0.0671899	0.345423
DNAJC9	DnaJ homolog subfamily C member 9	19.5746	19.596	18.2906	18.9313	19.7954	20.3083	20.3302	21.397	18.4415	20.8259	21.074	20.7898		0.204719	0.53017
DNM1L	Dynamin-1-like protein	21.0053	21.3099	20.9306	21.3276	21.1618	21.0739	20.9798	20.7974	20.9524	20.8135	21.0513	21.2155		0.342916	0.650054
DNM2	Dynamin-2	21.8453	20.954	21.9368	21.7398	21.8943	21.9354	22.0199	20.3857	22.065	21.798	20.4252	21.6274		0.70847	0.875464
DNMT1	DNA (cytosine-5)-methyltransferase 1	19.5029	20.1252	19.4586	20.0915	20.438	19.8214	20.5543	18.1512	19.9301	18.4569	19.266	17.3184		0.0636636	0.334325
DNMT3A	DNA (cytosine-5)-methyltransferase 3A	18.397	18.2738	16.8776	16.2764	18.6781	18.2901	19.6536	18.292	18.0592	17.6144	18.7032	18.3748		0.636317	0.832244
DNPEP	Aspartyl aminopeptidase	21.0301	21.4029	21.4629	19.578	21.4292	21.4503	21.2467	18.4381	21.5011	21.2976	21.0746	19.9866		0.706481	0.874558
DNTTIP2	Deoxynucleotidyltransferase terminal-interacting protein 2	20.6885	21.3436	20.8515	21.0985	20.9406	20.1954	21.1096	19.9697	20.791	21.0776	20.2383	19.3053		0.344836	0.650963
DOCK7	Dedicator of cytokinesis protein 7	19.2393	19.149	19.2911	18.7472	18.8576	17.9446	19.5154	19.8275	18.9561	19.5671	18.373	19.4472		0.147899	0.465821
DPF2	Zinc finger protein ubi-d4	19.3464	18.1254	19.0593	18.4844	18.9206	18.8305	19.4269	16.5374	17.6589	18.9577	19.6876	18.537		0.239656	0.56803
DPM1	Dolichol-phosphate mannosyltransferase subunit 1	21.2941	21.4495	21.7416	16.7088	21.2519	15.4821	21.2971	18.6481	21.8709	21.9895	21.8886	22.4565		0.0299589	0.255075
DPP3	Dipeptidyl peptidase 3	22.2879	21.8359	22.3334	21.9818	21.9562	22.7188	22.3367	22.3023	22.4109	22.571	21.8704	22.1643		0.68364	0.860201
DPP4	Dipeptidyl peptidase 4;Dipeptidyl peptidase 4 membrane form;Dipeptidyl peptidase 4 soluble form	22.4604	22.8388	22.5498	22.6599	22.6814	22.3418	22.8568	22.7763	23.1034	23.5673	23.1564	23.5992		0.000537736	0.0672
DPP9	Dipeptidyl peptidase 9	19.0495	19.5021	17.538	18.9415	19.4	18.7283	16.8107	17.9616	15.9552	17.2272	19.0619	17.9903		0.0252756	0.238439
DPYSL2	Dihydropyrimidinase-related protein 2	22.9948	23.1424	22.81	22.61	22.8642	22.8936	23.009	21.4038	22.6767	22.6559	22.385	22.4958		0.323944	0.634498
DQX1	ATP-dependent RNA helicase DQX1	19.0489	18.4639	18.2029	18.3435	18.5109	17.5375	18.4642	18.2909	19.3152	17.9046	18.652	17.2209		0.238388	0.567402
DR1	Protein Dr1	19.649	19.1611	16.102	19.6466	19.5575	19.4394	18.955	17.9898	16.0743	19.989	19.2921	16.0907		0.50915	0.752727
DRG1	Developmentally-regulated GTP-binding protein 1	21.595	21.6886	21.8904	21.9967	21.1435	21.738	22.0033	21.7484	21.6528	21.8435	21.3279	21.6765		0.564697	0.783741
DRG2	Developmentally-regulated GTP-binding protein 2	20.011	19.7039	16.95	20.2759	19.5332	20.413	19.197	16.1757	20.211	17.8015	20.8916	18.8177		0.655009	0.839097
DSG2	Desmoglein-2	20.5291	21.0484	21.1143	21.7867	20.8345	21.0692	21.2628	20.4169	21.2001	21.8821	21.2626	21.0974		0.388641	0.681316
DSP	Desmoplakin	23.9958	24.5159	24.9876	25.0294	24.1029	24.5885	24.913	25.3621	25.3089	25.3878	25.083	24.7511		0.0538823	0.319149
DSTN	Destrin	21.1064	19.4352	21.0885	20.7076	19.8146	20.5477	17.1966	21.2007	20.2179	15.9261	17.8818	20.1129		0.177886	0.501153
DTD1	D-tyrosyl-tRNA(Tyr) deacylase 1	20.199	18.215	20.9377	20.7358	16.7974	21.1012	19.2008	19.2769	20.2515	20.7454	18.8718	17.1642		0.955386	0.983423
DTYMK	Thymidylate kinase	22.0002	21.6439	21.8892	22.4474	21.1399	22.208	21.8922	22.4377	22.36	21.7827	21.9626	22.8545		0.702156	0.871112
DUS3L	tRNA-dihydrouridine(47) synthase [NAD(P)(+)]-like	16.6335	17.8246	16.6432	16.6137	18.254	17.5732	17.5428	16.9717	19.246	16.2861	18.4865	18.1452		0.910676	0.959871
DUSP3	Dual specificity protein phosphatase 3	19.1301	18.1287	18.6443	20.0375	19.0912	19.9823	19.6044	18.3362	19.4812	18.4629	18.5377	17.576		0.0281694	0.246667
DUSP9	Dual specificity protein phosphatase 9	19.747	21.2413	17.9848	19.6458	19.8472	20.2566	19.5154	18.6259	20.0789	20.6235	20.8526	18.9861		0.639734	0.833656
DUT	Deoxyuridine 5-triphosphate nucleotidohydrolase, mitochondrial	21.2087	21.6472	21.6259	20.9436	20.9728	20.7848	21.5846	20.6814	19.9618	21.1316	20.927	21.8515		0.0975631	0.404217
DYNC1H1	Cytoplasmic dynein 1 heavy chain 1	24.5376	24.6115	24.505	24.4859	24.5341	24.6168	24.654	24.8796	24.4878	24.4909	24.2277	24.1695		0.0226652	0.226506
DYNC1I2	Cytoplasmic dynein 1 intermediate chain 2	21.9966	21.9525	21.6255	21.9541	21.9528	22.2809	21.8184	22.2611	21.7558	22.0104	21.2091	21.4976		0.284647	0.603535
DYNC1LI1	Cytoplasmic dynein 1 light intermediate chain 1	18.9635	19.1808	20.6991	19.206	19.7183	19.0135	20.1629	20.0854	19.4748	19.04	18.674	18.0404		0.0823158	0.375936
DYNC1LI2	Cytoplasmic dynein 1 light intermediate chain 2	20.529	20.6816	20.558	20.3477	20.5663	20.9342	20.4227	20.5903	20.4288	19.9566	19.8951	19.265		0.0018211	0.105462
EARS2	Probable glutamate--tRNA ligase, mitochondrial	20.7795	20.1918	19.9953	19.5448	20.413	20.5919	17.2114	20.3602	20.1514	20.032	21.1271	21.5895		0.234852	0.563119
EBNA1BP2	Probable rRNA-processing protein EBP2	21.6179	21.1295	21.9511	21.1345	21.5419	22.235	21.6555	21.8356	22.2203	22.1265	21.7379	21.659		0.503808	0.749526
ECH1	Delta(3,5)-Delta(2,4)-dienoyl-CoA isomerase, mitochondrial	22.9982	22.6874	23.2984	23.2973	22.8472	23.1467	23.8671	23.1163	23.7035	24.1095	23.8324	23.5134		0.0071929	0.153258
ECHDC1	Ethylmalonyl-CoA decarboxylase	21.0374	20.8534	20.8725	20.7075	20.8431	21.3995	21.4503	17.0753	21.1381	21.107	21.8149	21.7067		0.385886	0.679686
ECHS1	Enoyl-CoA hydratase, mitochondrial	23.0805	22.1421	22.7605	22.8865	22.4841	22.7533	22.8013	23.7218	22.9732	22.601	23.5388	24.3578		0.273529	0.596768
ECI1	Enoyl-CoA delta isomerase 1, mitochondrial	22.2587	22.7264	21.8875	22.8475	23.0027	22.3719	23.2843	17.1829	23.3867	23.9585	23.6881	23.8985		0.340494	0.649859
ECI2	Enoyl-CoA delta isomerase 2, mitochondrial	21.6858	21.9998	21.0399	21.8403	22.5849	21.1388	21.8843	21.4356	21.6219	22.161	22.6602	22.7752		0.0746438	0.362598
ECM29	Proteasome-associated protein ECM29 homolog	20.5673	20.7731	21.5809	20.3566	20.8699	21.0773	19.8284	21.8952	20.5271	21.1947	20.4228	20.485		0.714171	0.876632
EDC3	Enhancer of mRNA-decapping protein 3	18.6018	19.1471	18.7787	17.2344	19.3234	19.2733	19.4139	19.7804	18.8121	16.4601	18.2894	18.5172		0.286885	0.60598
EDC4	Enhancer of mRNA-decapping protein 4	19.6275	19.8677	19.1421	19.7327	19.6566	20.096	18.8291	19.3628	18.0032	18.9926	19.0639	19.0621		0.0503	0.309147
EDF1	Endothelial differentiation-related factor 1	21.4574	19.5105	22.0613	19.4656	20.0406	22.09	15.7243	18.4189	17.3514	18.3839	18.2879	19.4344		0.0356814	0.265557
EEA1	Early endosome antigen 1	23.0897	23.091	23.2763	22.7209	22.8229	23.1397	23.2574	23.5059	23.3397	23.3348	23.2336	23.3044		0.0434204	0.285879
EEF1A1P5;EEF1A1	Putative elongation factor 1-alpha-like 3;Elongation factor 1-alpha 1	26.0488	25.835	23.5318	24.8275	26.0296	25.7944	26.0148	23.295	25.4797	24.5831	24.8724	25.3931		0.8461	0.93388
EEF1B2	Elongation factor 1-beta	22.9666	23.0036	21.991	22.0164	24.5503	22.6086	23.5298	22.4937	23.1111	21.6608	22.9846	23.379		0.925207	0.968362
EEF1D	Elongation factor 1-delta	23.0373	22.5443	23.3303	23.2358	22.947	23.6378	23.5687	20.6865	23.4643	23.6396	23.0457	23.5161		0.608234	0.815729
EEF1E1	Eukaryotic translation elongation factor 1 epsilon-1	18.6467	20.2594	16.6727	16.5248	20.5106	20.4529	16.4702	17.6191	19.5254	17.6072	20.2135	18.279		0.723099	0.881674
EEF1G	Elongation factor 1-gamma	23.6822	23.9814	23.7056	22.8437	23.985	23.9794	23.5991	23.8137	23.6189	23.7155	23.0996	23.3534		0.439662	0.706438
EEF2	Elongation factor 2	25.3224	25.304	25.365	24.8788	25.3277	25.9115	25.2811	23.902	25.4349	25.2449	24.5324	24.9634		0.381704	0.675358
EEF2K	Eukaryotic elongation factor 2 kinase	19.7927	18.1696	17.2974	18.5516	19.3163	19.6555	17.6705	20.1784	18.1931	17.403	18.8421	19.1741		0.853834	0.937496
EEFSEC	Selenocysteine-specific elongation factor	18.0508	19.1662	20.0691	19.0915	19.1197	18.0912	16.3124	19.9831	18.4319	17.7855	15.623	16.7892		0.0760107	0.364902
EFHD2	EF-hand domain-containing protein D2	20.4702	21.1855	21.8079	21.7576	20.6879	21.9298	19.9755	20.7483	21.6621	20.5572	20.0026	19.6482		0.0640372	0.335037
EFTUD2	116 kDa U5 small nuclear ribonucleoprotein component	22.7613	22.9818	22.3492	22.1697	22.7791	22.4955	22.9022	22.809	22.555	22.7312	22.5644	22.5653		0.478355	0.73537
EGLN1	Egl nine homolog 1	19.4597	19.4911	19.6241	17.3447	20.0288	17.5116	18.3685	17.9411	16.486	18.0529	17.4919	17.6387		0.0189302	0.213937
EHBP1	EH domain-binding protein 1	21.1129	20.9797	21.2045	21.0278	20.9625	20.8677	21.3072	19.9176	21.0762	20.8262	20.9101	20.822		0.526593	0.758372
EHD1	EH domain-containing protein 1	20.741	20.6219	20.7538	20.9285	20.9398	20.307	21.0037	18.6612	20.2932	20.6349	20.8662	19.7268		0.401153	0.688079
EHD4	EH domain-containing protein 4	20.3208	19.6227	20.3585	19.8651	19.5195	19.355	19.8518	20.7478	18.8644	20.0899	19.0832	19.6406		0.724129	0.88235
EHHADH	Peroxisomal bifunctional enzyme;Enoyl-CoA hydratase/3,2-trans-enoyl-CoA isomerase;3-hydroxyacyl-CoA dehydrogenase	21.7757	21.444	22.2011	21.7029	20.6322	21.5853	21.7023	21.8881	22.3895	22.2444	21.858	22.0296		0.162529	0.482408
EIF1AX;EIF1AY	Eukaryotic translation initiation factor 1A, X-chromosomal;Eukaryotic translation initiation factor 1A, Y-chromosomal	20.5851	16.8933	20.7228	19.5008	18.9052	18.787	19.1483	21.0909	18.5682	18.2237	17.8775	19.9868		0.745386	0.894133
EIF1B;EIF1	Eukaryotic translation initiation factor 1b;Eukaryotic translation initiation factor 1	20.1755	20.7094	20.9548	17.6565	19.8838	19.1263	18.5304	20.2529	21.9315	20.5605	20.3788	21.6931		0.145922	0.461628
EIF2A	Eukaryotic translation initiation factor 2A;Eukaryotic translation initiation factor 2A, N-terminally processed	21.7806	22.2487	21.8981	21.6852	21.554	22.1024	21.6301	22.5564	21.5986	21.9661	21.0669	20.8145		0.244369	0.568134
EIF2AK2	Interferon-induced, double-stranded RNA-activated protein kinase	20.5369	20.8633	20.6874	20.9104	21.0565	20.9795	20.4901	18.6962	20.9509	20.3621	20.6335	20.1233		0.327679	0.6383
EIF2B1	Translation initiation factor eIF-2B subunit alpha	17.2736	20.2207	17.4788	16.3344	19.5816	16.9795	18.5212	19.3063	17.8602	18.0867	18.6124	18.2032		0.870255	0.949144
EIF2B2	Translation initiation factor eIF-2B subunit beta	17.3159	19.4468	16.8545	16.4561	19.2119	17.101	18.1289	15.4006	16.5381	18.5542	17.1492	17.3884		0.329962	0.639644
EIF2B3	Translation initiation factor eIF-2B subunit gamma	19.3777	19.1362	18.6876	19.1602	18.7271	17.8912	17.9829	16.8105	16.8866	16.6324	18.9527	17.6316		0.371148	0.667035
EIF2B4	Translation initiation factor eIF-2B subunit delta	19.2375	17.9947	19.7431	19.8422	19.956	19.6701	19.8461	18.2416	19.6538	19.434	19.6297	19.2808		0.72553	0.883173
EIF2B5	Translation initiation factor eIF-2B subunit epsilon	19.5476	18.6075	18.4873	19.229	19.8979	19.6267	18.9738	19.2468	18.308	19.392	18.8512	16.9253		0.366414	0.665392
EIF2D	Eukaryotic translation initiation factor 2D	19.1943	20.0323	20.3333	20.2005	19.8522	19.9948	20.4303	20.9752	19.2849	20.4603	19.8366	19.7752		0.903849	0.96037
EIF2S1	Eukaryotic translation initiation factor 2 subunit 1	21.2846	22.3481	23.0317	22.2076	22.0495	23.3757	21.4605	22.2648	22.7254	20.7237	22.2827	22.069		0.436995	0.704662
EIF2S2	Eukaryotic translation initiation factor 2 subunit 2	20.1591	21.7384	21.4603	20.3917	21.6636	21.5617	19.2431	20.3095	21.2917	20.0969	20.7561	21.8842		0.479869	0.734905
EIF2S3;EIF2S3L	Eukaryotic translation initiation factor 2 subunit 3;Putative eukaryotic translation initiation factor 2 subunit 3-like protein	22.0982	22.8852	22.4338	22.4754	22.7982	23.0149	22.137	22.6392	21.9846	21.4538	22.6096	22.6275		0.365203	0.663639
EIF3A	Eukaryotic translation initiation factor 3 subunit A	22.8695	23.0389	22.8601	23.0893	22.821	22.5034	22.9538	21.6158	22.9436	22.6255	22.4947	22.6384		0.451061	0.714249
EIF3B	Eukaryotic translation initiation factor 3 subunit B	22.8244	23.2093	23.036	22.9961	23.0432	23.2727	23.2724	24.0408	22.8575	22.909	22.4221	22.7463		0.123496	0.436785
EIF3C;EIF3CL	Eukaryotic translation initiation factor 3 subunit C;Eukaryotic translation initiation factor 3 subunit C-like protein	22.556	22.0584	22.2527	22.6274	22.4856	23.2491	22.666	23.9839	22.7424	22.2684	22.0799	22.1798		0.0984819	0.405059
EIF3D	Eukaryotic translation initiation factor 3 subunit D	21.5193	21.5966	21.5184	19.7455	21.5174	21.3805	22.0526	21.4726	20.8152	21.5016	21.1251	20.6065		0.339036	0.648541
EIF3E	Eukaryotic translation initiation factor 3 subunit E	21.8323	21.9193	21.5302	21.8301	21.5461	22.8146	20.3807	22.9081	22.3047	22.1013	21.5995	21.4792		0.951414	0.980504
EIF3F	Eukaryotic translation initiation factor 3 subunit F	21.4936	21.7331	22.3544	21.4524	21.7881	22.3798	21.6043	22.1416	22.0794	22.4299	21.5064	21.4335		0.973773	0.989851
EIF3G	Eukaryotic translation initiation factor 3 subunit G	22.8224	22.4999	22.9387	22.3327	22.2727	22.8328	22.5989	22.9808	22.4855	21.9641	21.6715	22.0778		0.00767951	0.155907
EIF3H	Eukaryotic translation initiation factor 3 subunit H	19.7311	20.431	21.5329	21.9758	21.8086	20.6529	21.7241	18.4307	20.5135	17.7189	20.9088	17.5691		0.105777	0.416369
EIF3I	Eukaryotic translation initiation factor 3 subunit I	21.1353	21.8161	21.9493	21.56	21.346	22.5249	21.4377	18.0256	21.6347	21.6668	20.9015	20.9347		0.408875	0.690712
EIF3J	Eukaryotic translation initiation factor 3 subunit J	21.6417	21.8969	20.6581	20.9838	21.7201	22.4758	23.1218	23.9514	21.5368	22.3557	21.2641	21.8425		0.306443	0.621526
EIF3K	Eukaryotic translation initiation factor 3 subunit K	16.0618	18.5913	17.8646	21.3359	21.6377	21.2081	21.3837	21.8943	20.6756	17.7385	21.2915	21.2516		0.242491	0.569458
EIF3L	Eukaryotic translation initiation factor 3 subunit L	22.5381	22.5903	22.3507	22.6142	22.2337	22.7926	22.3595	21.0455	22.4129	22.5397	22.0613	21.8768		0.224338	0.55409
EIF3M	Eukaryotic translation initiation factor 3 subunit M	18.0292	17.0471	17.7788	16.3912	18.8987	19.3145	18.4774	18.2136	16.209	17.0972	18.1931	16.1238		0.68382	0.859806
EIF4A1	Eukaryotic initiation factor 4A-I	23.937	23.9021	23.7048	23.7822	24.4699	23.5418	24.2337	23.773	23.775	23.5312	24.4118	23.247		0.887033	0.954701
EIF4A3	Eukaryotic initiation factor 4A-III;Eukaryotic initiation factor 4A-III, N-terminally processed	23.054	23.5158	23.1611	22.4181	22.7911	23.6138	23.1029	22.5246	23.4035	22.9768	22.8826	22.66		0.944449	0.976729
EIF4B	Eukaryotic translation initiation factor 4B	21.6652	21.6355	22.8686	22.8633	22.5827	22.1708	23.0105	21.645	22.2435	21.9193	19.6093	20.8605		0.0482776	0.301387
EIF4E	Eukaryotic translation initiation factor 4E	19.4516	22.4159	18.7444	16.9216	19.9776	20.3693	17.4032	18.9419	14.5113	17.6347	16.5365	19.4105		0.112334	0.424364
EIF4G1	Eukaryotic translation initiation factor 4 gamma 1	23.005	22.9656	23.4601	23.1126	23.261	21.8806	23.1553	22.4501	22.9157	22.2033	22.013	22.7145		0.106647	0.418075
EIF4G2	Eukaryotic translation initiation factor 4 gamma 2	21.5792	21.0737	21.5192	22.0277	21.4448	21.7093	21.8479	20.5881	21.2691	21.5497	21.9779	21.3639		0.508618	0.752883
EIF4G3	Eukaryotic translation initiation factor 4 gamma 3	17.376	18.04	18.3114	17.8841	17.6482	17.1587	17.9546	15.857	17.9975	17.1416	16.6566	16.8665		0.411571	0.692679
EIF4H	Eukaryotic translation initiation factor 4H	21.0466	22.7701	21.3347	21.5498	22.8983	20.1793	21.8688	18.5277	22.0597	21.4404	21.8437	21.6439		0.745978	0.894597
EIF5	Eukaryotic translation initiation factor 5	21.4173	19.8239	21.0934	21.4768	20.1625	21.3686	21.8807	20.9267	21.0819	20.4396	19.1434	19.6721		0.0833894	0.378594
EIF5A;EIF5A2;EIF5AL1	Eukaryotic translation initiation factor 5A-1;Eukaryotic translation initiation factor 5A-2;Eukaryotic translation initiation factor 5A-1-like	22.9857	21.977	21.475	23.2512	20.6615	21.2654	20.8428	21.4668	24.3917	24.0748	22.8713	19.7586		0.96811	0.988737
EIF5B	Eukaryotic translation initiation factor 5B	22.2523	23.3092	22.553	21.4836	22.7575	22.8329	22.2508	22.4678	22.343	21.9433	22.4896	22.5328		0.839994	0.933103
EIF6	Eukaryotic translation initiation factor 6	21.1634	21.2645	20.4532	21.6009	21.5973	17.2267	20.9009	19.7955	20.9278	21.1406	22.7431	19.4305		0.712317	0.875608
ELAC2	Zinc phosphodiesterase ELAC protein 2	18.3814	18.6757	18.982	18.3666	16.3092	19.0352	17.2905	17.2947	18.5223	17.8531	18.2513	19.6929		0.337059	0.647095
ELAVL1	ELAV-like protein 1	22.9698	22.7487	22.9614	22.16	22.9913	21.5009	23.1211	23.2317	21.7898	23.1643	22.5195	21.9913		0.508275	0.752659
ELMO2	Engulfment and cell motility protein 2	18.4341	17.0968	17.118	18.2844	16.3847	18.4526	17.6484	19.8386	19.144	18.4126	17.7088	18.108		0.267736	0.592964
ELMOD2	ELMO domain-containing protein 2	20.2275	18.9246	19.4943	17.5636	18.8424	18.0072	18.1964	18.6651	18.8255	16.4572	15.9186	17.1292		0.157682	0.477924
ELP2	Elongator complex protein 2	17.8982	16.9172	18.302	17.6841	15.471	18.8659	17.1242	18.4584	17.6146	18.304	17.2587	17.8939		0.807744	0.919098
ELP3	Elongator complex protein 3	19.6642	19.037	18.9209	19.0701	18.8289	19.3064	19.564	20.4384	18.4735	19.4528	19.4832	19.8197		0.545058	0.770287
EMC1	ER membrane protein complex subunit 1	20.4794	20.7604	20.0659	20.5418	20.9174	20.9602	20.5196	22.2174	21.1925	21.1692	21.3368	21.0808		0.0714594	0.359194
EMC2	ER membrane protein complex subunit 2	16.582	15.5466	19.308	16.3455	17.7248	18.977	16.663	18.5742	18.8139	20.0188	19.5967	19.5761		0.189091	0.517897
EMD	Emerin	19.5061	19.0209	19.3106	19.401	19.0626	19.6103	18.038	17.6519	18.9866	17.148	18.5864	16.6029		0.00392653	0.124136
EMG1	Ribosomal RNA small subunit methyltransferase NEP1	18.3967	16.9424	18.9942	16.5467	18.4637	19.9857	16.9592	18.3135	17.2512	20.7218	18.5561	18.6649		0.259391	0.584352
EML4	Echinoderm microtubule-associated protein-like 4	24.6958	24.4851	24.7701	24.3943	24.3401	25.0318	24.7176	22.5666	24.6702	24.3226	24.0441	23.6769		0.424636	0.697706
ENAH	Protein enabled homolog	19.682	19.4451	19.4188	18.6796	19.643	20.3774	18.5612	17.4022	19.4551	16.4082	19.4173	14.9776		0.0839167	0.379859
ENDOD1	Endonuclease domain-containing 1 protein	18.1587	18.1278	17.8514	18.7821	18.7645	17.8842	19.0459	16.8058	17.6401	19.0375	18.1562	19.3778		0.294709	0.616112
ENO1	Alpha-enolase	26.8461	26.2033	26.9866	26.8258	26.4528	26.5661	26.6763	26.3136	26.4008	26.3049	26.325	25.5527		0.487111	0.739912
ENO2	Gamma-enolase	22.4798	21.9337	21.2675	21.9517	21.5339	22.609	22.2383	22.5977	21.3796	22.0838	22.6769	22.4254		0.846232	0.933404
ENSA	Alpha-endosulfine	20.25	20.247	18.0543	16.4929	20.2789	17.6849	19.9172	18.6158	20.1921	17.3504	19.7949	19.1038		0.355425	0.656425
ENTPD5	Ectonucleoside triphosphate diphosphohydrolase 5	20.8802	20.5578	20.1226	21.0562	20.833	20.2856	20.7583	19.478	20.4399	20.6202	20.7544	21.1338		0.367721	0.665681
ENY2	Transcription and mRNA export factor ENY2	17.6957	19.9616	18.748	17.9127	16.8626	19.0376	16.6968	18.9716	17.8429	16.3915	20.0351	17.0077		0.360557	0.662085
EP400	E1A-binding protein p400	18.6208	18.5482	18.4007	18.674	18.5025	18.7297	17.043	16.4433	18.8432	17.7773	18.1676	18.1898		0.118206	0.425536
EPB41	Protein 4.1	19.1823	19.2616	20.262	19.5433	20.108	19.8243	19.3433	16.7743	20.0046	19.4036	19.0795	19.4252		0.469983	0.728393
EPB41L1	Band 4.1-like protein 1	18.6632	19.5433	19.7293	17.946	18.2186	18.8492	19.0862	17.3895	19.0538	17.7821	19.6895	18.635		0.99122	0.998162
EPB41L2	Band 4.1-like protein 2	21.961	21.8157	22.1027	22.1204	21.9903	22.1666	21.9741	20.958	22.2586	21.4606	21.9023	21.2285		0.394808	0.683544
EPB41L5	Band 4.1-like protein 5	17.3166	17.3295	17.9928	18.7825	16.8951	17.4851	17.0484	17.1666	17.3402	18.5988	18.7839	17.1767		0.308629	0.623829
EPCAM	Epithelial cell adhesion molecule	19.9525	20.6387	19.6654	19.9475	19.0576	20.0856	21.0883	18.7832	20.4046	20.4091	21.8959	20.7248		0.242718	0.568669
EPDR1	Mammalian ependymin-related protein 1	17.2369	17.0979	20.3344	18.1999	19.8072	19.11	16.8978	19.8556	15.3366	20.3721	19.9096	20.2216		0.16468	0.484838
EPHA2	Ephrin type-A receptor 2	17.4624	17.6031	17.7191	17.8142	17.8593	17.444	18.8337	19.0616	18.0382	18.3537	16.6405	18.6134		0.137445	0.455257
EPHX1	Epoxide hydrolase 1	21.1146	20.7818	21.4274	21.5333	21.0524	21.5227	21.3094	22.5605	22.3408	21.1134	21.5526	20.2091		0.0859068	0.385043
EPHX2	Bifunctional epoxide hydrolase 2;Cytosolic epoxide hydrolase 2;Lipid-phosphate phosphatase	20.3482	19.6681	20.1619	17.5855	20.1678	20.0017	20.4038	20.1447	17.9569	16.4787	19.543	19.1918		0.299521	0.618837
EPN1	Epsin-1	18.9017	18.6744	18.5228	19.4226	19.5756	19.6098	19.366	19.266	19.1609	19.3367	19.148	18.5173		0.0163206	0.210256
EPPK1	Epiplakin	18.0534	20.979	20.852	21.8029	19.13	18.9304	20.9243	22.8062	21.6804	21.9446	22.1397	21.6401		0.096243	0.403735
EPRS	Bifunctional glutamate/proline--tRNA ligase;Glutamate--tRNA ligase;Proline--tRNA ligase	23.5259	23.131	23.5031	23.2627	23.4475	23.48	23.8083	23.6052	23.5709	23.3523	23.2406	23.1507		0.0758272	0.366034
EPS15	Epidermal growth factor receptor substrate 15	19.4225	18.2852	18.7657	19.3963	18.6283	19.1476	19.153	18.6847	19.4567	19.482	18.84	18.0237		0.86711	0.947482
EPS15L1	Epidermal growth factor receptor substrate 15-like 1	20.7944	21.5481	21.5923	20.9152	21.1255	21.2411	20.5111	21.2246	21.0862	21.0905	20.8925	20.5028		0.446798	0.710987
EPS8	Epidermal growth factor receptor kinase substrate 8	16.8573	18.4226	19.1762	18.682	19.092	19.4442	18.9974	20.3669	18.1444	18.1721	17.9742	17.9743		0.284809	0.603474
EPS8L2	Epidermal growth factor receptor kinase substrate 8-like protein 2	20.1978	20.4873	20.9036	19.1444	20.336	20.3153	20.9147	19.987	18.9932	19.423	20.3453	20.1117		0.325265	0.635809
EPS8L3	Epidermal growth factor receptor kinase substrate 8-like protein 3	19.0539	19.684	18.9843	15.4727	19.5916	16.0454	18.005	19.2604	18.8499	19.5268	19.7193	18.6949		0.0776025	0.366795
ERAL1	GTPase Era, mitochondrial	20.3464	19.9841	20.3512	20.2737	20.2989	20.0372	20.1111	22.0634	20.4758	21.3228	21.0946	21.2551		0.0589506	0.322519
ERAP1	Endoplasmic reticulum aminopeptidase 1	21.0074	21.0255	21.2616	21.6581	21.1083	20.027	21.0599	19.9998	20.3002	20.8221	20.7653	21.2846		0.340886	0.64979
ERBB2	Receptor tyrosine-protein kinase erbB-2	18.9811	17.5205	19.4131	18.6399	17.481	18.3688	18.5951	17.2264	18.5476	18.4928	17.8819	19.0418		0.895803	0.957086
ERC1	ELKS/Rab6-interacting/CAST family member 1	19.9493	19.7275	20.24	19.3776	19.3248	19.4134	18.9038	19.4717	18.9295	19.8781	19.0978	18.8777		0.0124603	0.185953
ERCC2	TFIIH basal transcription factor complex helicase XPD subunit	18.4517	18.5495	16.8418	16.6585	18.6521	16.618	17.5682	18.4375	17.7366	17.6573	19.2012	17.8066		0.560414	0.780463
ERCC3	TFIIH basal transcription factor complex helicase XPB subunit	16.0813	16.3476	18.9693	17.512	15.4133	19.1927	18.31	19.0562	17.4949	19.259	15.161	18.0828		0.877707	0.950722
ERCC5	DNA repair protein complementing XP-G cells	17.787	19.0906	17.2409	19.2174	19.4173	19.7555	19.2301	18.6316	19.6084	17.0747	19.058	18.3096		0.22091	0.549298
ERCC6L	DNA excision repair protein ERCC-6-like	16.498	17.6404	17.4867	17.0012	18.1901	17.6947	17.2696	17.7021	15.2416	17.9023	17.7468	18.3007		0.26898	0.593425
ERGIC1	Endoplasmic reticulum-Golgi intermediate compartment protein 1	22.1106	21.2526	22.1324	20.6716	21.5852	20.5345	21.8417	21.8813	21.6799	21.9275	21.8496	21.2677		0.0588339	0.322541
ERH	Enhancer of rudimentary homolog	20.0899	18.8494	19.7951	21.9794	17.0245	21.1192	20.2875	18.6226	21.9931	18.7456	16.6069	22.9926		0.915707	0.962132
ERLEC1	Endoplasmic reticulum lectin 1	18.8411	18.7387	19.3433	19.1737	18.9817	19.1293	18.6577	19.046	15.9819	19.0452	19.4559	19.2473		0.219083	0.547237
ERLIN1	Erlin-1	20.8439	19.9051	20.2852	19.7756	20.87	22.137	18.7675	17.1469	21.2706	20.4216	21.2973	20.6425		0.216923	0.545145
ERLIN2	Erlin-2	21.5701	21.6639	21.583	21.7751	22.2567	21.8791	21.3749	20.9799	22.0073	21.8121	22.3675	21.3492		0.263387	0.588464
ERMP1	Endoplasmic reticulum metallopeptidase 1	20.0984	19.9951	21.0261	20.4555	20.1642	21.7206	20.5569	17.0421	20.9502	20.2824	20.368	21.6644		0.50237	0.748542
ERO1L	ERO1-like protein alpha	23.2367	23.1311	23.3229	23.115	23.3508	23.719	22.723	22.6904	23.2888	23.2542	23.3715	22.9105		0.139574	0.455519
ERP29	Endoplasmic reticulum resident protein 29	23.5104	23.5715	23.6887	23.9083	23.197	23.9811	23.3556	21.4255	23.9501	22.8645	23.3202	24.219		0.490364	0.742399
ERP44	Endoplasmic reticulum resident protein 44	22.0012	22.0559	19.2268	22.7296	21.209	21.6044	21.9727	21.8161	22.4781	21.8989	22.133	21.2378		0.83823	0.931795
ESD	S-formylglutathione hydrolase	21.9049	22.3052	21.8812	21.7066	22.3199	21.867	21.9783	18.0967	21.572	20.6737	20.1307	21.8467		0.223248	0.55333
ESF1	ESF1 homolog	19.7536	19.2334	18.7599	19.5459	20.141	19.5193	16.8908	19.9901	20.6811	19.0136	19.9868	17.8872		0.83332	0.929523
ESYT1	Extended synaptotagmin-1	22.1478	22.0348	21.7193	22.4379	22.077	21.8023	22.354	22.1105	22.0542	22.5872	22.3196	21.999		0.669789	0.849643
ESYT2	Extended synaptotagmin-2	19.5205	18.6903	19.6946	20.2289	20.1333	19.5886	20.1819	19.7482	19.783	19.9785	20.4018	19.0068		0.37074	0.666989
ETF1	Eukaryotic peptide chain release factor subunit 1	21.9842	22.0584	22.1443	21.8228	21.8143	22.6878	21.8122	22.2666	21.9776	21.2757	21.27	21.4745		0.0315481	0.256967
ETFA	Electron transfer flavoprotein subunit alpha, mitochondrial	22.7901	22.7655	23.4008	23.9115	23.3882	22.4133	23.5793	24.3857	24.1025	23.6403	24.2289	24.075		0.0337293	0.259901
ETFB	Electron transfer flavoprotein subunit beta	23.7155	21.8413	23.8478	24.1411	22.3657	24.3479	22.9413	21.4596	24.1097	24.4733	23.8251	23.6214		0.543796	0.768935
ETHE1	Persulfide dioxygenase ETHE1, mitochondrial	21.3675	20.4993	21.2636	21.5931	17.8919	21.2766	20.9453	21.3325	21.8084	21.465	21.5297	22.2591		0.338861	0.64852
EWSR1	RNA-binding protein EWS	21.6165	19.0266	22.1075	22.1833	19.682	21.831	20.4978	19.3471	21.2309	20.7512	20.7746	20.4593		0.787012	0.912271
EXOC2	Exocyst complex component 2	18.2885	18.9836	19.2857	18.583	19.1155	18.7258	18.404	19.5112	18.4382	18.9889	18.7079	18.4251		0.973288	0.989699
EXOC3	Exocyst complex component 3	19.8745	19.9432	20.4558	19.9385	19.8773	20.5754	19.6843	21.2074	19.8962	20.2139	19.4943	20.8301		0.783007	0.91009
EXOC4	Exocyst complex component 4	18.8838	19.1403	19.4661	19.3646	18.2755	19.2273	18.926	18.7668	18.6942	19.742	18.8766	18.075		0.734454	0.88725
EXOC7	Exocyst complex component 7	17.2155	18.8939	15.643	16.7112	17.9686	18.0879	16.8332	18.2936	19.6487	18.6403	16.5718	18.0652		0.924768	0.968234
EXOC8	Exocyst complex component 8	18.5133	17.7318	18.632	17.8339	18.6318	17.2149	17.6335	15.616	16.634	15.8152	17.0039	19.1229		0.139357	0.456443
EXOSC10	Exosome component 10	20.9929	20.8933	21.1203	20.7002	20.9368	20.5359	20.8132	20.6505	21.1929	20.7538	20.5404	19.9865		0.151637	0.469472
EXOSC2	Exosome complex component RRP4	18.9921	19.1803	19.8354	18.9429	19.8887	19.7637	17.4939	19.1466	18.671	18.7576	19.5346	18.4447		0.136818	0.455313
EXOSC3	Exosome complex component RRP40	20.096	19.1717	19.6852	17.0591	19.509	19.1097	18.1847	19.0234	19.244	17.7345	17.285	17.0121		0.167166	0.487455
EXOSC4	Exosome complex component RRP41	19.7496	20.4573	19.8537	19.7399	20.9931	19.8779	19.9594	18.4582	20.7274	19.2878	20.8228	20.5611		0.845981	0.934064
EXOSC6	Exosome complex component MTR3	20.5223	21.3893	20.2413	20.1473	21.3185	20.8459	19.7237	21.0818	20.3479	20.6835	21.2886	19.8226		0.852406	0.937749
EXOSC8	Exosome complex component RRP43	18.4822	18.3342	19.1117	18.2883	18.6924	18.9722	16.4821	16.6459	19.4338	21.0812	19.9515	19.6181		0.0349473	0.263564
EXOSC9	Exosome complex component RRP45	18.3097	19.8537	18.7273	18.6975	16.6118	18.2803	18.369	19.7712	19.3761	20.1338	19.6595	18.6498		0.115175	0.42436
EYA3	Eyes absent homolog 3	17.1659	17.1812	16.4712	17.1519	16.0335	17.1268	18.1112	17.6117	17.9935	15.9898	17.4965	19.7233		0.341182	0.649994
EZR	Ezrin	23.7315	24.3533	23.7019	24.1679	24.1267	24.1071	23.778	23.0205	23.8481	23.8948	23.4898	23.8815		0.150323	0.469855
F11R	Junctional adhesion molecule A	20.5533	20.4883	21.3494	18.8437	20.3252	21.2621	18.2525	21.0486	20.697	21.4479	20.3226	20.8916		0.582008	0.794969
F2	Prothrombin;Activation peptide fragment 1;Activation peptide fragment 2;Thrombin light chain;Thrombin heavy chain	21.466	21.0243	21.369	21.5294	22.6692	22.4857	20.8264	19.3167	22.0876	21.036	22.364	22.8733		0.194449	0.52236
F8A1	Factor VIII intron 22 protein	17.4589	19.2937	17.4566	20.8285	25.1055	15.9595	18.2805	18.2763	18.0984	15.8842	21.6249	17.3655		0.622917	0.824919
FABP1	Fatty acid-binding protein, liver	25.4405	23.9067	24.4359	25.2715	24.3091	25.009	25.3724	23.0085	25.2768	24.8487	24.0954	23.5591		0.763731	0.901922
FABP5	Fatty acid-binding protein, epidermal	22.9318	22.3649	22.0789	21.6951	22.8528	22.5867	21.9069	20.0536	22.6798	20.7016	22.4862	22.8157		0.397911	0.686023
FAF1	FAS-associated factor 1	18.6242	17.744	19.04	18.8755	16.9748	19.8945	18.5514	17.869	18.0915	18.2018	17.864	18.644		0.839137	0.932531
FAF2	FAS-associated factor 2	19.3189	21.5204	20.3477	20.7995	21.9207	19.8572	19.3527	20.7996	19.8364	18.3453	20.4219	19.4546		0.249982	0.575106
FAH	Fumarylacetoacetase	22.2911	22.3301	21.3057	21.3346	21.7468	21.5924	21.3594	21.54	19.8437	21.3482	21.3732	21.4622		0.14561	0.462209
FAHD1	Acylpyruvase FAHD1, mitochondrial	19.0703	19.5726	20.1791	19.7473	18.1359	17.2487	17.319	19.1971	20.4561	17.3619	18.7995	19.5132		0.495304	0.744029
FAM107B	Protein FAM107B	15.7526	15.8795	18.9404	19.1432	19.4811	17.7854	19.6576	17.8156	17.8361	18.1705	19.1842	19.1068		0.441926	0.706997
FAM114A1	Protein NOXP20	19.5855	20.4339	16.9188	19.4744	20.3046	16.9989	18.572	20.054	19.038	15.5019	19.0449	17.2091		0.284161	0.603233
FAM114A2	Protein FAM114A2	19.6103	19.9847	15.7401	19.2164	20.2017	18.9644	18.5228	17.907	17.4002	18.5378	19.4091	18.2743		0.50868	0.752641
FAM120A	Constitutive coactivator of PPAR-gamma-like protein 1	21.167	21.5761	21.5278	21.0018	21.092	21.5097	20.7872	20.4769	21.0431	21.1463	20.4792	20.531		0.0124158	0.186201
FAM120B	Constitutive coactivator of peroxisome proliferator-activated receptor gamma	17.2202	18.0325	18.245	15.7076	16.1493	19.5942	19.5769	18.3081	20.7619	19.2014	18.6529	18.5493		0.0874218	0.384286
FAM129B	Niban-like protein 1	19.9513	20.4884	20.0422	20.1188	20.518	20.4084	20.0622	20.6173	18.3857	19.4595	20.6301	20.2644		0.530893	0.760736
FAM134A	Protein FAM134A	17.9237	18.1306	17.8193	17.6926	17.928	16.8421	14.5418	17.6823	18.7075	18.0643	16.3637	16.8776		0.774432	0.90827
FAM136A	Protein FAM136A	15.7606	20.0784	21.4643	20.7448	16.2895	20.2032	22.8543	16.8259	19.9731	15.4506	19.3253	19.9794		0.821495	0.926922
FAM169A	Soluble lamin-associated protein of 75 kDa	21.4634	22.9007	21.8527	21.0096	21.8538	19.8277	21.7243	21.7843	21.9776	20.3044	21.4767	21.8994		0.278929	0.600223
FAM171A1	Protein FAM171A1	17.5191	17.2956	16.1587	16.539	17.5506	16.2106	18.7428	17.8609	16.5893	16.2203	15.5983	16.0486		0.0595395	0.325096
FAM175B	BRISC complex subunit Abro1	18.566	18.573	18.7934	18.5614	18.8502	18.6515	16.9326	18.2381	19.0546	19.2781	18.7517	16.4161		0.689774	0.861809
FAM195A	Protein FAM195A	19.418	17.5689	19.0331	17.2759	18.1093	14.9803	18.1173	16.8761	17.2257	18.1496	15.6654	17.3584		0.178225	0.501048
FAM195B	Protein FAM195B	18.8529	17.2523	19.4158	19.7835	17.9103	19.0703	19.7634	18.9276	19.0394	19.237	16.4552	19.0951		0.710189	0.874795
FAM207A	Protein FAM207A	16.3648	18.6292	18.674	17.1442	18.1885	18.7727	18.7155	15.4817	18.2424	17.7499	18.4341	15.5191		0.719309	0.879084
FAM208A	Protein FAM208A	17.5454	17.574	16.8035	17.5409	17.1359	16.1213	17.1663	17.3337	18.6879	18.6725	17.8148	15.6847		0.728985	0.885252
FAM213A	Redox-regulatory protein FAM213A	17.8793	21.2769	21.8481	21.3478	20.7853	21.4841	21.5096	21.2274	22.0626	21.501	22.1551	21.6599		0.563339	0.783064
FAM21A;FAM21C	WASH complex subunit FAM21A;WASH complex subunit FAM21C	19.5058	18.5313	19.5888	19.4497	20.0998	19.8658	20.2107	19.47	19.8155	16.4002	19.8262	18.0071		0.0941	0.399259
FAM3C	Protein FAM3C	18.0528	18.6085	16.4267	20.1083	18.2971	17.272	16.102	16.7807	18.8444	16.8889	19.0658	17.9407		0.597014	0.810097
FAM49B	Protein FAM49B	20.1883	20.327	19.4886	20.3163	20.3636	20.516	19.7209	21.2937	20.2362	20.6435	20.0587	19.9097		0.729431	0.885443
FAM83H	Protein FAM83H	16.2277	17.021	17.6774	19.3885	16.7475	17.006	17.7936	17.7735	17.3102	16.6963	16.7946	16.9368		0.278457	0.600853
FAM96B	Mitotic spindle-associated MMXD complex subunit MIP18	18.8408	19.7947	19.1351	18.7144	19.4262	18.781	18.3132	19.2982	18.9369	19.5912	19.6762	18.813		0.303299	0.621216
FAM98A	Protein FAM98A	19.4067	19.5916	19.1895	19.1446	19.4437	19.8467	17.6004	21.621	19.6157	19.1118	20.8706	18.9848		0.997209	0.999317
FAM98B	Protein FAM98B	20.8221	20.917	20.8144	20.4988	20.4944	20.7444	19.4951	18.3699	19.4568	18.6231	21.0874	16.8494		0.0504841	0.308117
FANCD2	Fanconi anemia group D2 protein	16.8133	18.87	20.8348	20.2952	16.4369	19.1536	17.947	17.7396	15.3456	19.1925	17.9328	17.778		0.548343	0.770706
FANCI	Fanconi anemia group I protein	17.8578	19.2187	18.4454	18.2641	17.5	18.2901	17.4567	18.3141	17.524	16.6888	17.2805	16.7943		0.00350455	0.123111
FARP1	FERM, RhoGEF and pleckstrin domain-containing protein 1	20.7008	20.8486	21.0791	20.8793	20.77	20.0343	21.1977	21.5417	20.7327	21.2325	19.8959	19.4943		0.151776	0.469475
FARSA	Phenylalanine--tRNA ligase alpha subunit	20.8384	19.6859	19.5071	21.2186	19.6826	20.3051	21.2585	20.7737	16.6732	17.5757	19.3432	20.4112		0.801209	0.918721
FARSB	Phenylalanine--tRNA ligase beta subunit	22.6062	22.4425	22.7989	22.7531	22.374	23.0035	23.0714	23.7193	22.5556	22.6025	22.1761	22.144		0.113393	0.425796
FASN	Fatty acid synthase;[Acyl-carrier-protein] S-acetyltransferase;[Acyl-carrier-protein] S-malonyltransferase;3-oxoacyl-[acyl-carrier-protein] synthase;3-oxoacyl-[acyl-carrier-protein] reductase;3-hydroxyacyl-[acyl-carrier-protein] dehydratase;Enoyl-[acyl-carrier-protein] reductase;Oleoyl-[acyl-carrier-protein] hydrolase	25.9697	26.2304	26.2018	26.1117	26.0747	26.3173	26.1074	25.9892	26.2148	26.1811	25.8348	25.9066		0.244876	0.56895
FASTKD1	FAST kinase domain-containing protein 1	17.49	15.5579	17.7209	17.0274	17.7402	18.0119	16.0366	18.5826	17.9417	17.726	17.9726	18.6088		0.603098	0.813286
FASTKD2	FAST kinase domain-containing protein 2	20.5697	17.1271	20.3285	20.341	17.6797	19.5854	20.073	21.8817	19.8199	20.4561	19.7973	20.3099		0.515054	0.753336
FASTKD5	FAST kinase domain-containing protein 5	20.0952	15.9517	19.3995	17.5006	19.8456	18.8943	19.2861	17.7911	18.4457	19.7686	19.2294	17.3708		0.984805	0.994041
FAT1	Protocadherin Fat 1;Protocadherin Fat 1, nuclear form	18.5928	18.8152	15.9486	18.2439	18.905	16.4881	17.2325	17.1719	16.3449	15.8989	19.384	17.1152		0.661158	0.843643
FBL	rRNA 2-O-methyltransferase fibrillarin	23.0382	20.8948	23.3141	22.9464	22.0946	19.415	18.1994	21.8587	23.1878	18.7396	16.7037	23.1558		0.327851	0.638262
FBXO2	F-box only protein 2	15.6479	19.4295	17.9693	17.0372	19.7699	17.1247	19.1987	17.4392	20.0106	16.1965	16.8341	18.6678		0.598047	0.810664
FBXO22	F-box only protein 22	15.8159	19.7006	16.7614	19.8484	20.1132	18.3406	18.7484	16.5268	19.0579	18.0718	19.5244	18.2908		0.75031	0.895634
FBXO7	F-box only protein 7	19.1557	16.9144	18.639	18.926	18.0975	16.8453	17.298	17.3583	18.1148	17.5765	18.62	18.3544		0.779646	0.910082
FDFT1	Squalene synthase	21.2872	21.1527	21.5306	21.8394	21.5101	21.8483	21.3653	22.224	21.8752	22.1351	22.0429	22.5609		0.0132583	0.191863
FDPS	Farnesyl pyrophosphate synthase	22.0884	23.0784	22.7237	22.8474	23.1544	23.1691	22.4824	24.1459	23.2174	22.6135	22.062	20.8466		0.0722262	0.359781
FDXR	NADPH:adrenodoxin oxidoreductase, mitochondrial	23.4893	23.3502	23.4823	23.692	23.0119	23.6663	24.2218	24.2101	23.7501	24.662	24.728	24.8114	+	0.000151009	0.0442667
FEN1	Flap endonuclease 1	22.2162	22.7202	22.181	22.5038	21.9886	22.244	23.0061	20.5279	21.582	21.7566	21.7972	21.2313		0.417652	0.696689
FERMT2	Fermitin family homolog 2	18.6285	19.7938	17.9423	17.2249	18.7421	17.0509	17.6262	19.3116	17.5455	17.0321	18.2564	18.7084		0.699448	0.869479
FGA	Fibrinogen alpha chain;Fibrinopeptide A;Fibrinogen alpha chain	22.4824	22.3316	22.5107	21.2065	21.4226	22.0444	22.5836	19.3764	22.3323	22.0845	22.3679	22.9423		0.263022	0.588458
FGB	Fibrinogen beta chain;Fibrinopeptide B;Fibrinogen beta chain	17.554	18.2165	15.3449	17.2116	18.5462	17.2578	16.6774	17.9262	16.9021	17.701	17.4137	16.3075		0.892696	0.956892
FGFR1OP	FGFR1 oncogene partner	20.266	16.9805	19.1737	16.9989	18.8882	21.1339	20.058	19.7344	20.025	16.9393	18.0875	19.5846		0.522201	0.753918
FGG	Fibrinogen gamma chain	22.1544	22.1771	22.2747	21.6477	21.6563	21.8175	22.573	22.9176	22.1272	22.1567	22.0641	21.6426		0.00789832	0.156545
FH	Fumarate hydratase, mitochondrial	22.1352	22.5758	22.554	22.9258	22.577	20.1122	22.3357	21.4795	21.9072	23.062	22.9889	23.5676		0.156213	0.474998
FHOD1	FH1/FH2 domain-containing protein 1	19.2649	18.2345	17.8391	18.9371	18.4897	20.3394	18.3133	16.6565	18.9004	17.9396	18.4882	17.941		0.236985	0.567003
FIP1L1	Pre-mRNA 3-end-processing factor FIP1	20.0186	20.3418	19.8487	20.2793	19.7435	19.9169	20.3945	17.2552	20.1132	19.973	19.4835	19.1083		0.513014	0.753507
FKBP10	Peptidyl-prolyl cis-trans isomerase FKBP10	22.4548	22.2142	22.265	22.2276	22.0789	22.3509	20.5164	17.4629	22.313	20.5297	20.9132	21.7721		0.109371	0.420938
FKBP11	Peptidyl-prolyl cis-trans isomerase FKBP11	21.7615	16.9373	15.5837	22.2919	20.0044	15.1551	22.0623	18.9195	20.3908	22.119	20.6185	20.2956		0.577345	0.791252
FKBP15	FK506-binding protein 15	18.7438	18.8043	19.4594	19.2056	18.6136	18.8031	19.1894	19.0475	19.7474	19.2285	19.6045	18.9419		0.195638	0.522756
FKBP1A	Peptidyl-prolyl cis-trans isomerase FKBP1A	22.6033	22.4716	21.613	22.0914	16.1197	20.7202	19.5786	18.5173	21.6293	22.4881	22.3763	17.0005		0.809777	0.920829
FKBP2	Peptidyl-prolyl cis-trans isomerase FKBP2	21.308	21.6545	19.6002	21.8572	21.3325	17.5201	20.1279	17.6015	21.0711	16.3941	21.2179	20.5475		0.768052	0.904545
FKBP3	Peptidyl-prolyl cis-trans isomerase FKBP3	22.7111	22.3283	22.2682	22.6352	20.6272	22.8532	21.2331	18.4001	22.7674	22.3714	16.3696	21.8798		0.441328	0.706962
FKBP4	Peptidyl-prolyl cis-trans isomerase FKBP4;Peptidyl-prolyl cis-trans isomerase FKBP4, N-terminally processed	22.2152	22.5173	22.6181	21.7675	22.4237	21.8431	22.2795	21.9025	22.7969	21.9394	21.3055	21.1385		0.0222685	0.225398
FKBP5	Peptidyl-prolyl cis-trans isomerase FKBP5;Peptidyl-prolyl cis-trans isomerase FKBP5, N-terminally processed	21.0109	21.6606	20.8967	21.2493	20.6708	20.9552	20.8992	21.2034	20.8354	20.9763	20.4768	20.4372		0.0761532	0.364946
FKBP7	Peptidyl-prolyl cis-trans isomerase FKBP7	18.0119	19.0908	15.8783	17.1471	18.321	15.1239	17.9243	17.7211	15.6342	16.9134	17.0923	16.053		0.50565	0.751539
FKBP8	Peptidyl-prolyl cis-trans isomerase FKBP8	19.8702	18.207	19.3027	19.6067	20.4282	19.6431	20.4746	19.1425	20.1443	19.9286	19.479	17.3078		0.497332	0.74516
FKBP9	Peptidyl-prolyl cis-trans isomerase FKBP9	19.8668	20.1284	20.6718	20.4456	20.113	21.1193	19.5583	16.9418	20.7933	20.6748	19.8729	20.5209		0.274299	0.597379
FLAD1	FAD synthase;Molybdenum cofactor biosynthesis protein-like region;FAD synthase region	17.826	18.0732	17.9345	17.2162	18.377	16.997	16.7903	16.6832	19.0439	16.9648	17.5915	18.0667		0.958237	0.983102
FLII	Protein flightless-1 homolog	20.3442	20.4469	20.2031	20.4287	20.5104	19.6153	19.4964	19.6453	20.4729	19.3652	20.3496	18.9683		0.264451	0.589699
FLNA	Filamin-A	25.5687	25.5688	25.7268	25.388	25.356	25.6987	25.5612	26.1115	25.3393	25.5209	25.0378	25.3811		0.306968	0.622386
FLNB	Filamin-B	26.0977	26.0022	25.996	25.8891	25.867	26.3004	26.0501	25.7848	26.0077	25.8704	25.6082	25.7374		0.0659277	0.342094
FLOT1	Flotillin-1	20.9067	21.1077	20.1536	21.0586	21.3882	20.7382	21.2978	21.8584	21.6777	22.2024	22.1967	22.1325		0.0019803	0.109926
FLOT2	Flotillin-2	20.3396	20.7525	20.8065	21.3746	21.0181	21.3404	20.5759	20.853	21.6524	21.9902	21.2336	22.0021		0.0297831	0.25428
FLVCR1	Feline leukemia virus subgroup C receptor-related protein 1	18.4464	17.8669	16.781	18.8205	17.7816	18.0195	18.8893	18.4609	18.8852	18.6654	17.576	17.7643		0.167953	0.487432
FMNL2	Formin-like protein 2	19.3987	19.7745	19.6926	19.056	16.782	18.8406	19.7056	17.6208	18.454	18.8319	19.7458	19.9019		0.109467	0.420094
FMO5	Dimethylaniline monooxygenase [N-oxide-forming] 5	19.1036	18.5442	16.471	17.1341	19.3351	16.2052	18.229	18.4583	18.4318	17.9916	19.8754	20.587		0.332842	0.64315
FMR1	Fragile X mental retardation protein 1	19.0276	18.4648	18.8687	18.5773	18.6648	19.4243	19.6768	17.3938	19.0952	18.9089	17.091	17.31		0.57733	0.791571
FN1	Fibronectin;Anastellin;Ugl-Y1;Ugl-Y2;Ugl-Y3	22.4813	22.4953	21.9095	22.7251	22.8134	22.5812	23.3116	23.6927	23.3122	24.0388	24.2822	23.9862	+	3.50685e-06	0.008
FN3K	Fructosamine-3-kinase	19.9419	20.4919	20.8902	19.5248	19.0968	21.1025	19.6563	21.6318	20.9587	19.6204	19.1387	19.6245		0.282075	0.600944
FNBP1	Formin-binding protein 1	18.5335	17.1939	19.0107	17.6502	15.6037	16.1195	16.5793	17.2395	19.609	18.2824	17.0164	17.2628		0.115108	0.425286
FNBP1L	Formin-binding protein 1-like	18.5058	17.906	18.8497	18.5885	18.7256	19.0027	16.5982	17.9482	18.5962	17.4304	17.7911	17.9814		0.0887555	0.386973
FNBP4	Formin-binding protein 4	17.9077	18.9103	19.0553	19.2596	18.5356	18.4862	17.3481	19.2602	18.8981	17.951	18.4096	17.2673		0.315016	0.627764
FNDC3A	Fibronectin type-III domain-containing protein 3A	19.4831	19.412	19.428	19.6407	19.7007	19.3892	15.2702	18.9487	19.4415	19.4774	19.8557	19.6847		0.1965	0.523292
FNDC3B	Fibronectin type III domain-containing protein 3B	19.4092	19.6897	19.6524	19.4797	20.1215	20.0695	20.1206	18.5515	18.504	20.2927	20.3357	18.4985		0.487901	0.74026
FNTA	Protein farnesyltransferase/geranylgeranyltransferase type-1 subunit alpha	17.1163	19.1423	18.7044	18.4338	18.3656	18.9682	18.3637	17.3623	19.3301	17.8732	18.7202	18.1451		0.908168	0.961329
FOXK1	Forkhead box protein K1	16.9628	17.1514	17.4791	17.7818	16.9186	17.1532	16.3608	17.5536	18.0031	16.6049	16.3167	17.6339		0.816055	0.923773
FRG1	Protein FRG1	16.9275	18.3277	16.3903	19.2874	17.8468	17.9116	18.0061	18.7786	18.492	19.0862	17.8738	17.8667		0.178242	0.500604
FSCN1	Fascin	23.618	23.5286	23.2939	23.4876	23.3414	24.1381	23.7326	20.7728	23.8261	23.2295	23.1794	22.8765		0.514044	0.752796
FTCD	Formimidoyltransferase-cyclodeaminase;Glutamate formimidoyltransferase;Formimidoyltetrahydrofolate cyclodeaminase	21.3021	21.0908	21.5119	20.3688	21.0548	21.9176	21.4742	20.2295	21.1071	21.2703	20.8835	20.6248		0.648855	0.838234
FTO	Alpha-ketoglutarate-dependent dioxygenase FTO	20.2605	19.727	19.3473	18.981	20.1499	20.162	19.9613	18.5823	18.3711	18.9617	19.956	19.1691		0.284268	0.603058
FTSJ3	pre-rRNA processing protein FTSJ3	21.8263	21.9445	21.7066	21.885	21.9148	21.4476	21.9036	22.0329	21.998	21.2945	22.0419	21.8328		0.510866	0.753456
FUBP1	Far upstream element-binding protein 1	23.3284	23.3352	23.4743	23.7203	23.442	23.8448	23.194	24.3725	23.4798	23.6631	23.2577	23.6635		0.614187	0.821725
FUBP3	Far upstream element-binding protein 3	21.3318	20.8803	21.5642	20.7661	20.8972	21.1515	21.1195	19.9678	21.0734	17.2877	20.7263	20.511		0.139461	0.455725
FUCA1	Tissue alpha-L-fucosidase	18.2551	19.292	17.0538	20.4935	19.9412	19.8227	18.03	17.7342	17.3798	16.5452	20.3163	20.0219		0.0996528	0.406918
FUCA2	Plasma alpha-L-fucosidase	18.9965	17.602	18.9017	18.6351	18.8844	18.7012	17.7334	17.7663	19.1512	18.5512	18.744	16.9474		0.513732	0.752636
FUS	RNA-binding protein FUS	20.7253	21.1005	18.089	21.1878	22.0003	20.7664	22.0577	18.0413	20.8041	23.1798	20.698	15.6774		0.861453	0.94377
FXN	Frataxin, mitochondrial;Frataxin intermediate form;Frataxin(56-210);Frataxin(78-210);Frataxin mature form	20.045	19.9125	19.7184	20.1096	19.7577	20.2739	17.3594	17.4104	19.3873	20.7658	20.3403	21.3296		0.00119944	0.0848696
FXR1	Fragile X mental retardation syndrome-related protein 1	20.7655	20.9158	21.022	20.8685	21.1213	19.2882	21.2229	21.1998	20.4169	21.0992	20.9393	20.5224		0.668266	0.84916
FXR2	Fragile X mental retardation syndrome-related protein 2	19.2555	17.8703	19.8491	19.4284	17.6918	19.2763	18.6971	19.131	19.3048	19.1708	17.1535	17.0077		0.52601	0.757801
G3BP1	Ras GTPase-activating protein-binding protein 1	22.4348	22.9696	21.6966	22.6677	22.7523	22.037	22.7174	23.2283	22.3768	23.0576	22.5575	22.008		0.903335	0.960166
G3BP2	Ras GTPase-activating protein-binding protein 2	20.1327	20.5687	20.886	19.7945	20.4272	17.591	16.6815	20.6744	19.0818	20.3096	20.4819	17.1073		0.346631	0.653201
G6PD	Glucose-6-phosphate 1-dehydrogenase	23.4783	23.3791	23.4959	23.5071	22.3479	23.3596	23.546	22.5836	23.4325	23.2025	22.992	23.0811		0.507189	0.751947
GAA	Lysosomal alpha-glucosidase;76 kDa lysosomal alpha-glucosidase;70 kDa lysosomal alpha-glucosidase	22.3704	21.8404	22.5203	23.0116	21.6226	22.8117	22.5374	22.4141	22.5818	22.3519	21.8158	22.5914		0.611783	0.819542
GABPA	GA-binding protein alpha chain	17.9731	18.6297	14.3834	17.7991	17.6959	17.2101	16.7342	17.9226	18.5051	17.0833	17.7434	17.5101		0.812844	0.922537
GADD45GIP1	Growth arrest and DNA damage-inducible proteins-interacting protein 1	18.4458	17.6308	19.8659	18.392	20.5747	19.612	20.7131	18.2036	20.4857	18.8818	21.2997	20.8832		0.193261	0.521713
GAK	Cyclin-G-associated kinase	20.3061	19.7201	20.1464	20.4374	19.4884	20.0847	19.612	18.6655	19.4025	19.0105	19.3095	18.2735		0.013928	0.195489
GALE	UDP-glucose 4-epimerase	20.7005	21.1379	20.1873	20.6151	21.1743	20.5855	20.4546	21.3876	20.5281	20.4837	20.9707	20.3479		0.956534	0.98297
GALK1	Galactokinase	22.2794	22.1424	22.0865	22.2629	22.2271	21.5685	22.1379	22.5547	22.1325	22.1216	22.0896	21.5877		0.416794	0.695948
GALK2	N-acetylgalactosamine kinase	16.0984	19.0535	17.0321	19.0105	19.7459	16.3433	18.221	19.0475	18.0692	16.5482	15.1987	18.6953		0.478867	0.735308
GALM	Aldose 1-epimerase	21.3344	21.4679	21.3545	21.8543	21.6627	21.9758	21.6346	21.9831	21.1643	21.1722	21.7189	21.1304		0.114823	0.424712
GALNS	N-acetylgalactosamine-6-sulfatase	18.5364	18.941	18.1629	18.7492	18.0258	16.9555	18.6727	18.1941	17.6503	17.9339	16.5314	19.731		0.86036	0.943158
GALNT1	Polypeptide N-acetylgalactosaminyltransferase 1;Polypeptide N-acetylgalactosaminyltransferase 1 soluble form	18.2688	18.1694	19.1377	17.1044	18.4873	18.0029	16.1531	18.2761	17.7712	18.448	18.3664	18.3845		0.322206	0.633082
GALNT2	Polypeptide N-acetylgalactosaminyltransferase 2;Polypeptide N-acetylgalactosaminyltransferase 2 soluble form	20.7815	21.8293	20.6923	21.6258	21.4722	20.8434	16.3434	19.6613	21.0887	17.3547	21.7336	22.1122		0.321542	0.633467
GANAB	Neutral alpha-glucosidase AB	23.6797	24.2736	24.119	23.9524	23.9592	24.2394	23.9278	23.7768	24.4271	24.0392	24.0386	23.9194		0.971111	0.989804
GAPDH	Glyceraldehyde-3-phosphate dehydrogenase	25.4675	25.9674	26.2393	25.4919	24.3419	26.4017	24.8914	21.5879	25.5978	25.1488	26.0258	26.3281		0.229368	0.558577
GAPVD1	GTPase-activating protein and VPS9 domain-containing protein 1	19.0693	19.4553	16.4923	16.4445	20.0266	16.6194	16.869	17.685	19.5214	16.7588	18.2038	20.3039		0.80021	0.918492
GAR1	H/ACA ribonucleoprotein complex subunit 1	20.295	19.1691	20.1476	16.2257	20.2652	19.4751	19.7929	19.6553	20.244	19.2736	20.3625	20.87		0.486851	0.739866
GARS	Glycine--tRNA ligase	22.7039	22.0974	22.9614	22.9798	22.2736	22.6052	22.7853	21.5263	22.3022	22.9014	22.4665	22.9264		0.42209	0.697657
GART	Trifunctional purine biosynthetic protein adenosine-3;Phosphoribosylamine--glycine ligase;Phosphoribosylformylglycinamidine cyclo-ligase;Phosphoribosylglycinamide formyltransferase	21.9371	22.8262	21.9923	22.0047	22.7675	22.21	22.1674	21.5362	21.8437	21.7801	22.3498	21.9962		0.401795	0.688529
GAS2	Growth arrest-specific protein 2	19.8252	19.3787	19.9792	19.6155	19.8911	18.4064	17.8282	17.5343	19.9634	19.5757	18.6261	19.3311		0.186318	0.513423
GATAD2A	Transcriptional repressor p66-alpha	19.1386	16.1701	19.1326	16.5115	19.5154	17.0851	18.1911	18.0768	17.3322	18.7199	17.4379	17.6073		0.998509	0.99986
GATB	Glutamyl-tRNA(Gln) amidotransferase subunit B, mitochondrial	18.8139	18.9208	18.6283	19.8212	19.028	18.2775	20.1381	19.6464	19.9308	20.4791	20.1891	20.7539		0.0277665	0.243958
GATC	Glutamyl-tRNA(Gln) amidotransferase subunit C, mitochondrial	19.072	18.6817	17.1888	18.4306	18.8246	17.2027	19.439	17.1971	17.1602	17.7052	19.7155	18.6962		0.780118	0.910036
GBE1	1,4-alpha-glucan-branching enzyme	22.3511	21.9068	22.2245	21.7955	21.8331	21.4117	20.2903	20.4437	21.3144	21.5064	21.3782	21.7118		0.00814726	0.159104
GBF1	Golgi-specific brefeldin A-resistance guanine nucleotide exchange factor 1	19.9773	19.5024	17.838	16.2509	19.6542	19.0858	19.7847	19.1074	18.9336	20.153	19.1596	18.4733		0.632143	0.829051
GCC1	GRIP and coiled-coil domain-containing protein 1	18.7384	18.9499	19.4886	19.2958	18.5402	17.6143	19.1165	15.8338	18.7901	18.362	19.6702	20.0528		0.34811	0.653197
GCC2	GRIP and coiled-coil domain-containing protein 2	19.1955	18.4072	18.9117	18.609	19.3557	20.0014	19.3568	19.9179	19.6161	18.9293	19.4768	18.8354		0.27848	0.600009
GCDH	Glutaryl-CoA dehydrogenase, mitochondrial	19.4505	18.617	16.7513	17.5337	18.6645	16.4641	18.2068	18.1081	17.8742	18.7774	16.9674	19.6217		0.784607	0.91136
GCFC2	GC-rich sequence DNA-binding factor 2	18.0265	17.9894	18.0806	18.0044	15.9384	18.2754	16.1107	17.3135	17.3127	16.8458	16.0675	18.1152		0.251208	0.576363
GCLC	Glutamate--cysteine ligase catalytic subunit	20.4103	20.9907	20.2038	20.6274	20.891	20.2376	20.447	17.9358	20.105	19.5125	20.9166	20.656		0.337614	0.64785
GCLM	Glutamate--cysteine ligase regulatory subunit	19.3967	18.9495	18.7469	19.3191	18.8132	17.3567	18.5417	16.7178	19.378	19.7815	16.9261	16.794		0.398701	0.686429
GCN1L1	Translational activator GCN1	22.8474	22.7524	23.1401	22.7157	22.5867	23.3321	22.8598	23.1276	22.9097	22.9923	22.4282	22.4485		0.392341	0.684441
GDI1	Rab GDP dissociation inhibitor alpha	17.9196	17.8485	17.5633	17.6283	18.5335	17.4333	17.9349	16.5629	17.443	18.6478	18.4724	18.0705		0.0974865	0.404589
GDI2	Rab GDP dissociation inhibitor beta	24.4871	24.1705	24.4915	23.6409	23.7018	24.211	24.0619	23.3138	23.8745	24.008	24.2093	23.8031		0.0687746	0.3482
GEMIN4	Gem-associated protein 4	18.8654	18.7101	19.0272	18.9002	18.4494	19.8569	19.29	18.7029	18.8591	18.5625	19.4574	17.6817		0.698148	0.868768
GEMIN5	Gem-associated protein 5	21.2622	22.1895	21.7154	20.9342	21.8301	21.9606	21.4285	20.8003	21.5717	21.0461	21.1265	20.778		0.0983915	0.405302
GFER	FAD-linked sulfhydryl oxidase ALR	19.7576	17.36	19.9594	17.7403	17.7208	18.6736	16.3454	20.587	19.3177	18.7531	18.3886	19.5788		0.829656	0.929029
GFM1	Elongation factor G, mitochondrial	19.6957	20.6904	21.2096	20.5405	20.6978	21.6416	20.4708	20.8074	22.0485	21.2721	21.8299	22.0113		0.247474	0.57291
GFPT1	Glutamine--fructose-6-phosphate aminotransferase [isomerizing] 1	22.8051	22.9584	22.8829	22.8884	22.5468	23.1114	22.4694	23.5087	22.2181	22.0105	22.5784	22.7675		0.365559	0.664002
GGCT	Gamma-glutamylcyclotransferase	21.4452	21.6864	21.9337	20.5848	20.5172	22.128	20.9824	22.5776	21.6455	21.6211	19.6097	20.5608		0.189296	0.518046
GGCX	Vitamin K-dependent gamma-carboxylase	20.1328	19.4571	19.6299	20.343	19.3103	19.6448	20.075	18.3525	19.3483	20.0044	20.515	20.517		0.210708	0.537967
GGH	Gamma-glutamyl hydrolase	21.6197	21.5919	19.9508	16.2104	22.7245	21.7352	20.1866	21.586	22.3023	22.0306	22.4188	21.5145		0.666995	0.848419
GGT1;GGT3P;GGT2	Gamma-glutamyltranspeptidase 1;Gamma-glutamyltranspeptidase 1 heavy chain;Gamma-glutamyltranspeptidase 1 light chain;Putative gamma-glutamyltranspeptidase 3;Putative gamma-glutamyltranspeptidase 3 heavy chain;Putative gamma-glutamyltranspeptidase 3 light chain;Inactive gamma-glutamyltranspeptidase 2	20.6775	20.8588	21.5467	20.1806	20.9484	21.282	21.0577	20.5362	21.9816	22.1577	21.458	20.8816		0.495177	0.744904
GID8	Glucose-induced degradation protein 8 homolog	20.7468	20.3174	16.1225	18.3742	19.0606	17.2062	17.9322	18.0676	18.1127	18.3589	16.7276	18.0649		0.767235	0.904241
GIGYF2	PERQ amino acid-rich with GYF domain-containing protein 2	21.0464	21.6816	20.7012	20.8006	21.9245	20.9872	21.1482	22.2156	20.4664	20.6786	21.049	20.6715		0.652544	0.838593
GINS3	DNA replication complex GINS protein PSF3	18.9394	18.7999	20.0982	17.83	18.7886	17.7175	18.0632	17.3242	18.4837	18.8179	17.3874	18.4922		0.0574592	0.319133
GINS4	DNA replication complex GINS protein SLD5;DNA replication complex GINS protein SLD5, N-terminally processed	18.0127	19.053	18.6979	17.8208	19.5281	16.769	16.6011	18.5797	16.2028	18.2204	19.0779	16.7675		0.726393	0.883271
GIPC2	PDZ domain-containing protein GIPC2	19.9127	20.3785	19.6794	19.1257	20.1987	19.4769	20.0871	20.2085	19.1149	18.7053	19.9715	18.8464		0.221109	0.548846
GIT1	ARF GTPase-activating protein GIT1	19.4202	16.7246	18.182	17.7556	19.1296	18.7544	17.2256	18.5524	17.4284	18.2689	17.7923	17.81		0.699974	0.869847
GIT2	ARF GTPase-activating protein GIT2	16.3718	17.877	17.6191	16.5743	18.2124	17.8917	16.7298	18.2355	17.0507	18.7977	17.0742	15.9993		0.979103	0.993342
GK;GK3P	Glycerol kinase;Putative glycerol kinase 3	19.506	16.0046	19.19	20.4511	20.7258	18.7885	16.6243	17.0918	20.7476	19.7177	20.5255	20.386		0.367295	0.665642
GLB1	Beta-galactosidase	20.4468	19.6505	20.4715	19.9189	20.7208	20.6862	21.2677	20.165	20.9965	21.72	21.5604	21.6134		0.0127695	0.187098
GLDC	Glycine dehydrogenase (decarboxylating), mitochondrial	22.6051	22.7326	22.4763	22.0612	22.7904	23.296	22.9176	23.2562	23.0783	23.7946	23.6033	23.5337		0.00566757	0.139636
GLG1	Golgi apparatus protein 1	21.5702	21.8708	21.9086	21.7464	21.4741	21.3734	21.9881	20.7437	21.9245	22.183	21.6574	22.0152		0.518943	0.753041
GLO1	Lactoylglutathione lyase	22.3751	23.8047	20.6686	20.2016	22.4309	19.2952	20.5908	22.1174	19.6345	18.8504	19.2481	19.3953		0.140713	0.456107
GLOD4	Glyoxalase domain-containing protein 4	20.1037	20.1762	21.995	21.9933	21.9562	22.395	20.9143	20.3936	22.0115	18.3714	21.6355	21.5765		0.427841	0.700568
GLRX3	Glutaredoxin-3	21.5217	21.8147	22.2372	21.9064	22.2875	22.3941	22.5056	21.846	21.6752	21.4714	21.5266	21.6365		0.103254	0.412633
GLRX5	Glutaredoxin-related protein 5, mitochondrial	19.9942	21.5223	21.0727	19.332	21.7547	19.6065	21.4663	20.6447	21.7329	20.3079	22.09	22.8693		0.371264	0.666821
GLS	Glutaminase kidney isoform, mitochondrial	21.7406	21.8979	21.7394	22.1481	22.7453	22.5703	22.427	21.8521	22.5297	22.802	23.3001	23.6404		0.00399031	0.122889
GLT8D1	Glycosyltransferase 8 domain-containing protein 1	20.0773	19.3919	18.1247	18.6739	16.5851	18.7529	16.7945	18.2091	17.9799	19.7438	17.6605	19.2872		0.249431	0.57514
GLTSCR2	Glioma tumor suppressor candidate region gene 2 protein	18.7404	19.026	18.5584	18.1802	18.1425	17.7458	19.1589	17.1565	19.0734	18.0327	17.57	17.7899		0.114605	0.426307
GLUD1;GLUD2	Glutamate dehydrogenase 1, mitochondrial;Glutamate dehydrogenase 2, mitochondrial	25.6294	25.5397	26.1147	25.9151	25.6177	25.6561	25.5297	25.5195	25.8985	25.4145	26.0486	26.6505		0.505423	0.751518
GLYR1	Putative oxidoreductase GLYR1	17.2456	18.1532	18.162	18.3438	16.6513	18.3396	20.2792	20.032	19.0662	17.4431	18.0198	18.2929		0.0246449	0.237581
GMDS	GDP-mannose 4,6 dehydratase	21.427	21.088	21.5626	21.2978	21.5704	21.5355	21.0748	21.9372	20.6416	20.5255	21.5952	21.3023		0.675326	0.854288
GMFB	Glia maturation factor beta	20.8358	20.1711	19.9539	19.9597	16.1198	19.6145	20.7592	17.0928	19.663	20.5411	19.6793	19.0778		0.300429	0.618326
GMPPA	Mannose-1-phosphate guanyltransferase alpha	20.8685	19.8184	18.7313	19.2593	19.6292	18.7682	16.786	20.9637	20.2398	20.1609	19.7155	15.7756		0.820548	0.927098
GMPPB	Mannose-1-phosphate guanyltransferase beta	19.4405	19.2279	19.9126	19.6139	19.2657	17.904	16.9528	18.5244	18.3119	18.9195	18.9872	16.6625		0.081674	0.374214
GMPS	GMP synthase [glutamine-hydrolyzing]	22.4083	21.0096	22.26	22.3681	21.6495	22.8035	22.844	22.4706	21.165	22.224	20.8445	21.2166		0.491359	0.741551
GNA11	Guanine nucleotide-binding protein subunit alpha-11	19.764	17.0194	19.5962	18.659	19.2978	19.2328	19.8333	16.6983	20.3255	19.3437	20.351	20.4125		0.633322	0.830009
GNA13	Guanine nucleotide-binding protein subunit alpha-13	18.9212	18.5713	18.6273	19.0954	19.3207	18.4493	19.7459	17.8228	19.2442	19.9442	20.055	20.3524		0.0503484	0.308743
GNAI2	Guanine nucleotide-binding protein G(i) subunit alpha-2	20.5462	19.5768	19.9659	20.2751	20.1691	21.108	19.9116	17.0794	20.7739	21.0778	19.4013	20.3919		0.46651	0.724572
GNAI3	Guanine nucleotide-binding protein G(k) subunit alpha	18.8198	19.7804	19.2323	19.4957	20.1551	16.2779	17.8553	17.7529	19.4783	18.2098	20.7407	20.5759		0.459311	0.719786
GNAS	Guanine nucleotide-binding protein G(s) subunit alpha isoforms short;Guanine nucleotide-binding protein G(s) subunit alpha isoforms XLas	18.5874	20.4614	20.716	17.1444	20.089	20.4384	20.0096	18.2824	20.9579	19.8371	20.9201	21.0165		0.574475	0.788818
GNB1	Guanine nucleotide-binding protein G(I)/G(S)/G(T) subunit beta-1	17.8692	18.9468	18.9974	18.2068	20.0867	18.1702	18.9636	18.7386	19.4663	21.4731	20.7361	20.2822		0.050853	0.309515
GNB2	Guanine nucleotide-binding protein G(I)/G(S)/G(T) subunit beta-2	17.8193	18.2017	18.2728	17.9394	18.6392	18.628	17.6176	18.6739	18.2339	16.902	17.2328	19.3759		0.790934	0.915161
GNB2L1	Guanine nucleotide-binding protein subunit beta-2-like 1;Guanine nucleotide-binding protein subunit beta-2-like 1, N-terminally processed	24.1906	23.9291	23.4881	23.6452	23.5337	23.9079	24.2416	22.7591	23.7143	23.2185	23.7758	23.5844		0.624838	0.825244
GNE	Bifunctional UDP-N-acetylglucosamine 2-epimerase/N-acetylmannosamine kinase;UDP-N-acetylglucosamine 2-epimerase (hydrolyzing);N-acetylmannosamine kinase	19.1762	16.4077	18.7235	18.6093	19.421	19.3057	19.4999	18.3067	19.0884	20.2391	19.3556	19.2146		0.519833	0.752804
GNL1	Guanine nucleotide-binding protein-like 1	20.5503	20.5481	20.511	19.4853	20.6447	21.1063	20.7391	19.7271	20.4848	20.1583	20.2977	20.0136		0.830064	0.929232
GNL2	Nucleolar GTP-binding protein 2	17.3669	18.3257	15.6946	18.8287	19.1633	16.436	17.7281	18.5489	17.5404	18.5601	20.0846	18.8649		0.549051	0.771108
GNL3	Guanine nucleotide-binding protein-like 3	21.1734	21.3686	21.5451	20.3396	20.5026	19.9783	20.47	20.3392	20.4541	20.5316	20.3898	20.9895	+	8.68443e-05	0.0396667
GNPDA1	Glucosamine-6-phosphate isomerase 1	18.8203	18.7708	17.1754	17.218	19.4878	14.9247	16.1418	16.4464	17.5983	17.2853	17.9988	17.6025		0.243568	0.568249
GNPNAT1	Glucosamine 6-phosphate N-acetyltransferase	17.6448	18.901	19.2622	18.1402	17.619	18.1623	17.6522	17.6968	17.7389	16.8613	18.6563	19.2248		0.450979	0.714445
GNS	N-acetylglucosamine-6-sulfatase	20.7815	21.0865	20.7792	19.5138	19.4856	21.1721	21.5584	21.1869	20.8987	20.7648	21.7726	21.0056		0.0694361	0.350417
GOLGA2	Golgin subfamily A member 2	18.41	18.7896	18.5368	19.1334	18.8757	18.1581	19.0421	17.0606	18.929	19.2486	19.3924	18.018		0.780876	0.910337
GOLGA3	Golgin subfamily A member 3	19.2247	19.528	19.997	20.2761	19.2661	20.0293	16.7281	18.834	18.9452	18.7739	18.8212	19.0107		0.0394843	0.275494
GOLGA4	Golgin subfamily A member 4	19.1864	19.3824	20.3132	18.9338	19.3204	19.5732	18.7269	19.3566	19.3996	18.4451	18.9358	19.1707		0.266453	0.591238
GOLGA5	Golgin subfamily A member 5	19.2874	18.8404	19.1307	20.1017	19.2181	19.7066	19.2606	19.3524	19.1136	20.395	18.9318	19.7663		0.394601	0.683922
GOLGB1	Golgin subfamily B member 1	21.8994	21.6244	21.7793	21.8977	21.9008	22.0893	22.1443	22.5151	21.9029	21.5668	21.9647	21.7823		0.0427785	0.285679
GOLIM4	Golgi integral membrane protein 4	19.9623	20.3872	20.0469	20.1085	20.0661	20.2987	20.0949	19.0377	20.3415	20.0743	20.0808	19.8146		0.709125	0.875338
GOLPH3	Golgi phosphoprotein 3	19.1242	17.2587	21.1055	17.4349	17.6051	17.817	19.4112	16.9377	20.4901	17.1036	17.8289	16.4611		0.205436	0.531717
GOPC	Golgi-associated PDZ and coiled-coil motif-containing protein	19.609	17.3763	19.3428	17.7562	19.3277	20.096	18.21	19.4451	18.3595	17.3285	18.547	18.301		0.56664	0.783708
GORASP2	Golgi reassembly-stacking protein 2	22.4502	20.852	21.2761	21.7944	21.179	22.025	21.1807	20.0618	21.4546	20.2598	19.0504	21.4864		0.163812	0.48417
GOSR1	Golgi SNAP receptor complex member 1	18.3522	17.4072	18.4005	18.0944	17.8114	15.4922	17.9088	18.5267	18.0195	16.9598	18.5953	17.3133		0.427877	0.700271
GOT1	Aspartate aminotransferase, cytoplasmic	23.7627	24.0008	23.3809	23.5919	24.3717	23.4855	23.8358	24.0271	23.5237	23.745	23.9554	23.8292		0.997835	0.999562
GOT2	Aspartate aminotransferase, mitochondrial	23.4462	23.7846	23.8685	23.6866	23.7143	24.2251	23.6058	23.8736	24.3592	24.5603	24.8292	24.664		0.00210747	0.108
GPATCH4	G patch domain-containing protein 4	19.9297	19.4143	19.4378	18.8663	18.9995	19.6728	19.6877	18.2236	19.4802	18.9138	17.7283	20.012		0.831033	0.929103
GPATCH8	G patch domain-containing protein 8	18.0213	18.6713	17.8105	18.1325	18.8992	15.8	17.0739	15.8933	18.318	16.0429	17.7612	18.0077		0.557654	0.778806
GPD1	Glycerol-3-phosphate dehydrogenase [NAD(+)], cytoplasmic	21.3015	21.306	21.292	21.4193	21.1313	21.5046	16.2238	21.4861	20.8332	19.8874	20.6255	21.0649		0.314684	0.627417
GPHN	Gephyrin;Molybdopterin adenylyltransferase;Molybdopterin molybdenumtransferase	20.3708	19.322	20.094	20.2101	19.5351	20.1058	19.5202	20.925	18.1716	19.4602	18.5208	18.5409		0.476344	0.733252
GPI	Glucose-6-phosphate isomerase	25.0532	24.9106	24.6332	25.1221	24.7248	24.4292	24.6839	23.6191	24.6783	24.4618	23.7649	24.5689		0.110157	0.420503
GPKOW	G patch domain and KOW motifs-containing protein	18.8994	19.6378	18.9412	19.0548	19.536	19.4608	18.1872	17.1705	18.8427	18.828	18.6162	18.592		0.0207009	0.22103
GPN1	GPN-loop GTPase 1	17.7573	18.3313	18.0546	17.8811	17.2408	16.4791	17.4377	17.8319	17.486	16.6485	17.8162	15.7902		0.241436	0.56805
GPR126	G-protein coupled receptor 126	19.1046	18.1366	18.6183	18.4128	18.8574	17.7633	19.0224	17.9958	16.1358	18.1547	19.3932	18.9554		0.394321	0.684135
GPR89B;GPR89A	Golgi pH regulator B;Golgi pH regulator A	18.0732	17.7182	17.8235	17.5946	18.3841	16.9201	16.9904	18.593	18.1233	17.9711	18.0336	17.7675		0.830916	0.929278
GPS1	COP9 signalosome complex subunit 1	21.1513	20.9267	20.6089	20.9925	20.9695	21.4177	21.2096	20.462	20.4724	20.7411	20.8007	19.7601		0.27334	0.596741
GPT2	Alanine aminotransferase 2	22.5861	21.955	21.5703	22.9485	22.2076	22.7883	22.6777	22.0797	22.9146	23.2637	22.9759	23.6315		0.0310167	0.25645
GPX1	Glutathione peroxidase 1	17.6321	17.5118	18.5997	19.8886	19.7573	17.8833	18.6239	17.7515	17.2769	18.8216	19.419	20.674		0.04052	0.27938
GPX2	Glutathione peroxidase 2	18.7334	18.1118	18.8311	18.6761	18.8078	19.048	18.9118	18.1724	17.1124	15.0398	16.6162	18.7283		0.159576	0.480535
GRB2	Growth factor receptor-bound protein 2	21.4234	20.8956	20.9866	20.9707	21.1492	20.6957	16.9274	18.7106	20.4907	21.0574	20.9865	20.3717		0.0126509	0.186349
GRB7	Growth factor receptor-bound protein 7	19.8972	18.9245	19.5562	17.8103	18.2418	18.9388	19.7522	18.0497	18.8105	18.7938	17.6368	18.3404		0.167166	0.487979
GREB1	Protein GREB1	19.6695	20.6058	20.827	19.9388	19.7071	19.8061	15.8798	20.2642	19.7204	18.0475	19.587	20.3947		0.4427	0.70654
GRHPR	Glyoxylate reductase/hydroxypyruvate reductase	21.5682	21.9521	21.2693	20.5182	21.8843	21.4968	21.5419	17.095	21.4356	21.3953	22.284	22.0515		0.280276	0.600222
GRIPAP1	GRIP1-associated protein 1	19.6779	20.3504	19.6054	19.3764	19.8538	19.8552	19.742	20.2521	19.8577	19.198	19.7448	19.3788		0.138094	0.45606
GRPEL1	GrpE protein homolog 1, mitochondrial	20.7327	22.34	22.2547	22.0751	20.7752	22.515	22.6789	21.577	22.8109	21.5233	23.165	23.8284		0.374453	0.668102
GRSF1	G-rich sequence factor 1	19.176	18.8132	19.4716	19.8704	21.0933	19.4719	19.0417	17.8338	20.4734	20.3369	21.3435	21.2467		0.165246	0.485729
GRWD1	Glutamate-rich WD repeat-containing protein 1	18.8806	20.5286	19.0896	19.6637	19.8533	19.8125	18.6973	21.5928	19.4557	19.6801	20.4435	19.5787		0.996391	0.99954
GSK3A	Glycogen synthase kinase-3 alpha	17.469	18.6579	19.3196	19.2266	18.5968	19.3836	18.9143	18.0732	19.0059	16.1909	18.3473	18.1782		0.155683	0.475297
GSK3B	Glycogen synthase kinase-3 beta	18.4853	18.1431	18.9054	18.4654	18.7366	18.2955	17.4828	18.1116	18.0039	18.4862	18.4626	18.3647		0.0201333	0.218795
GSPT1	Eukaryotic peptide chain release factor GTP-binding subunit ERF3A	18.2997	19.6593	19.0066	20.0756	20.6094	20.4848	20.5898	15.9135	19.7909	19.3136	20.4928	20.4991		0.469993	0.728044
GSR	Glutathione reductase, mitochondrial	19.8136	21.5429	20.8736	22.4359	22.0444	21.8276	21.5353	21.9812	21.2002	22.2397	21.9029	21.6346		0.379987	0.674608
GSS	Glutathione synthetase	22.8217	22.8005	22.2122	22.8492	22.8454	22.3974	22.9572	23.2189	22.3217	22.727	22.7093	22.5645		0.89512	0.956956
GSTK1	Glutathione S-transferase kappa 1	20.6666	20.4194	21.3636	20.9992	20.8029	19.829	21.477	17.3627	21.7214	20.8271	20.8372	20.0387		0.961445	0.985326
GSTM3	Glutathione S-transferase Mu 3	21.3178	21.3416	19.3909	21.8999	20.1966	17.6162	21.1791	20.0065	20.8579	17.1839	19.968	17.5708		0.107893	0.41699
GSTO1	Glutathione S-transferase omega-1	23.0422	23.4077	23.4906	22.4643	23.3546	23.5844	23.0481	22.7236	23.4308	22.2912	22.8322	22.9522		0.354268	0.656045
GSTT1	Glutathione S-transferase theta-1	19.9959	17.9947	16.6637	20.0179	20.9054	18.1341	20.1342	18.175	19.2099	19.1889	17.5057	18.1929		0.690993	0.863195
GTF2E1	General transcription factor IIE subunit 1	18.712	19.1438	18.1968	17.3019	19.1965	17.1317	18.9054	18.9215	17.4253	18.6362	17.0303	15.5155		0.220172	0.549256
GTF2F1	General transcription factor IIF subunit 1	19.8315	20.0266	20.4089	20.4901	20.3055	20.3407	18.3434	18.1691	20.492	17.7029	18.6057	18.8523		0.0144387	0.197891
GTF2I	General transcription factor II-I	22.5045	22.5974	22.4112	22.6315	22.4041	22.3522	22.5866	21.919	21.8388	22.1561	21.7357	21.9382		0.0136071	0.195341
GTF3C1	General transcription factor 3C polypeptide 1	20.0654	20.4453	20.2305	20.5763	20.5522	20.2506	20.5119	21.3256	19.9744	20.0423	19.8412	20.6894		0.676833	0.854981
GTF3C2	General transcription factor 3C polypeptide 2	17.9596	17.9721	16.7247	16.3494	17.3621	16.4697	17.1073	18.3661	17.1547	18.2118	17.5066	17.7099		0.237544	0.568
GTF3C3	General transcription factor 3C polypeptide 3	20.5354	19.8839	20.3812	19.4855	19.7373	20.4396	20.4143	19.9604	20.4041	16.9102	19.586	18.6956		0.0213687	0.221783
GTF3C4	General transcription factor 3C polypeptide 4	18.6116	18.9226	18.6365	19.0817	17.4388	18.7544	18.0292	18.5882	17.3012	19.474	17.1495	19.0388		0.60733	0.815364
GTF3C5	General transcription factor 3C polypeptide 5	17.2306	16.5149	18.5823	18.2701	19.454	19.5692	17.4169	18.8888	19.1007	15.8563	19.5626	18.8125		0.411895	0.692927
GTPBP1	GTP-binding protein 1	19.0121	19.2653	19.116	19.4678	19.324	17.709	19.1468	17.8418	16.5445	17.904	18.9088	18.8382		0.693232	0.864984
GTPBP10	GTP-binding protein 10	17.7073	19.313	18.2235	19.809	18.6358	19.0928	19.5145	16.4632	19.647	19.3325	20.0918	19.7413		0.453512	0.715304
GTPBP4	Nucleolar GTP-binding protein 1	20.7773	17.6707	20.1048	20.7084	19.9781	20.9936	21.5574	19.8468	20.3572	20.7614	20.3852	20.0245		0.59776	0.810905
GTPBP6	Putative GTP-binding protein 6	15.8448	16.6706	15.3953	18.387	18.5524	18.6804	17.9591	18.9377	18.5861	18.8142	19.9857	19.4231		0.181858	0.506209
GUF1	Translation factor GUF1, mitochondrial	18.7209	18.526	18.7336	18.4088	17.9262	17.3662	19.4241	20.0344	19.2232	18.9974	19.9362	18.4176		0.0093232	0.16709
GUSB	Beta-glucuronidase	18.2837	19.0172	15.9163	16.7962	17.7502	16.4958	18.5032	18.2358	16.1846	19.0626	18.6981	18.2744		0.287727	0.606224
GYS1	Glycogen [starch] synthase, muscle	19.6779	19.8148	19.9492	19.9267	20.08	20.0942	19.7457	20.5952	20.0603	16.9889	19.2942	18.7181		0.0108179	0.181098
H1F0	Histone H1.0;Histone H1.0, N-terminally processed	21.8291	21.1088	20.7307	18.8888	20.5895	22.0138	21.5201	18.7914	23.0135	16.4638	22.6291	23.2502		0.985182	0.994081
H1FX	Histone H1x	21.0348	21.1026	21.5888	19.6098	21.6725	22.778	21.9273	17.8648	22.1238	22.1385	22.3719	21.8338		0.596836	0.810166
H2AFY	Core histone macro-H2A.1	21.6518	21.3679	20.783	21.8096	21.8004	21.6462	20.4391	22.8964	23.185	23.129	23.6223	20.6624		0.344073	0.651017
H2AFY2	Core histone macro-H2A.2	16.4539	17.9297	18.1364	17.0851	19.12	16.4632	15.6581	17.6609	20.1132	19.1701	20.3746	20.6458		0.152996	0.471468
H6PD	GDH/6PGL endoplasmic bifunctional protein;Glucose 1-dehydrogenase;6-phosphogluconolactonase	19.9851	20.2516	20.4263	19.23	20.4864	20.4444	18.9083	19.4647	20.355	19.3504	20.6763	20.327		0.761608	0.901892
HAAO	3-hydroxyanthranilate 3,4-dioxygenase	18.0084	19.6854	19.5384	18.257	19.2292	19.8718	19.3325	18.4012	19.033	17.6838	18.9558	18.8577		0.664594	0.846612
HACD3	Very-long-chain (3R)-3-hydroxyacyl-CoA dehydratase 3	20.8681	20.6907	20.8826	20.3494	20.83	20.9867	20.6395	21.0941	20.9196	18.0087	21.2555	19.3372		0.154277	0.472894
HADH	Hydroxyacyl-coenzyme A dehydrogenase, mitochondrial	20.5831	22.3413	21.2703	18.6569	20.8829	22.6054	22.5937	21.4874	22.7778	22.5701	21.8614	20.7692		0.449054	0.713604
HADHA	Trifunctional enzyme subunit alpha, mitochondrial;Long-chain enoyl-CoA hydratase;Long chain 3-hydroxyacyl-CoA dehydrogenase	24.4454	24.1722	24.4665	24.3459	24.3865	24.6508	24.859	23.6807	25.0055	25.196	25.2523	25.6228		0.0177008	0.210705
HADHB	Trifunctional enzyme subunit beta, mitochondrial;3-ketoacyl-CoA thiolase	24.1951	24.1818	23.9915	23.746	24.1312	24.2024	24.3584	23.3184	24.6773	25.0993	24.977	25.4867		0.007161	0.153919
HARS	Histidine--tRNA ligase, cytoplasmic	23.2431	22.1484	22.4321	21.2604	21.9459	22.9529	22.8288	23.1205	22.8209	20.6425	22.4576	22.4617		0.225892	0.55541
HARS2	Probable histidine--tRNA ligase, mitochondrial	18.831	17.311	16.8893	19.0451	17.0572	16.1837	19.0831	18.6356	18.7456	19.7732	18.1444	18.469		0.167937	0.487927
HAT1	Histone acetyltransferase type B catalytic subunit	20.0144	21.3439	21.2988	21.0849	21.3947	20.0791	19.7312	16.5336	19.5972	20.6926	21.1568	20.6765		0.0262706	0.236505
HAUS6	HAUS augmin-like complex subunit 6	17.8851	19.3793	19.3493	19.2589	16.9602	19.6254	19.2101	18.8109	17.9329	18.0421	18.8839	18.0145		0.930852	0.968235
HBS1L	HBS1-like protein	20.7768	21.0564	20.8657	20.588	20.6603	20.4895	20.8752	21.5456	20.537	20.1717	20.6218	20.7752		0.160342	0.482494
HCFC1	Host cell factor 1;HCF N-terminal chain 1;HCF N-terminal chain 2;HCF N-terminal chain 3;HCF N-terminal chain 4;HCF N-terminal chain 5;HCF N-terminal chain 6;HCF C-terminal chain 1;HCF C-terminal chain 2;HCF C-terminal chain 3;HCF C-terminal chain 4;HCF C-terminal chain 5;HCF C-terminal chain 6	21.1872	21.2695	21.4418	21.5911	20.9131	20.7981	21.5637	20.6884	20.9021	21.1042	20.7723	20.8474		0.373842	0.667656
HDAC2	Histone deacetylase 2	16.7753	21.3818	20.3409	20.8852	21.3478	20.4145	17.6105	17.1502	20.3376	19.6107	21.0889	16.559		0.353026	0.655933
HDAC6	Histone deacetylase 6	20.9699	17.7987	17.1748	20.3055	18.1975	14.5202	19.7451	18.9039	18.7576	19.2226	17.0784	15.2513		0.545407	0.769857
HDDC2	HD domain-containing protein 2	18.5608	16.9011	18.2931	16.7568	18.983	19.648	19.256	16.3676	19.2046	18.2074	16.8245	18.0541		0.88462	0.953455
HDGF	Hepatoma-derived growth factor	23.2372	20.8237	23.3072	22.5505	22.273	21.9481	21.2288	22.0113	22.7984	20.1347	21.1469	21.1533		0.0732577	0.362501
HDGFRP2	Hepatoma-derived growth factor-related protein 2	20.8936	19.7378	21.0439	19.9895	19.8131	20.1377	20.4199	18.9414	18.4378	18.0304	18.6253	19.6473		0.189474	0.518083
HDHD3	Haloacid dehalogenase-like hydrolase domain-containing protein 3	15.8147	20.441	17.5235	20.0597	18.5138	18.8266	17.8539	20.957	19.0151	15.8984	21.5187	21.1485		0.801761	0.918421
HDLBP	Vigilin	23.9531	23.5751	23.9431	23.5393	24.089	23.8719	23.8003	23.6086	23.7508	23.5026	23.4539	23.3641		0.0420405	0.282022
HEATR1	HEAT repeat-containing protein 1;HEAT repeat-containing protein 1, N-terminally processed	19.535	20.8605	21.2994	20.6059	20.9409	20.8335	20.9248	21.0019	21.9062	21.8687	21.7619	21.6753		0.064518	0.335588
HEATR5B	HEAT repeat-containing protein 5B	17.5769	17.784	17.3102	17.5116	17.9094	17.548	18.6721	17.8307	17.1834	16.8352	17.6645	17.8545		0.652591	0.838355
HEATR6	HEAT repeat-containing protein 6	17.9757	17.8349	18.0086	18.3995	17.9632	16.1218	17.9748	18.8086	17.8691	17.0413	18.0889	18.0338		0.640518	0.833357
HEBP1	Heme-binding protein 1	21.1017	19.9159	21.5407	21.6315	20.69	21.7309	20.5549	22.8089	21.3066	21.3288	21.5766	21.4411		0.747111	0.895717
HEBP2	Heme-binding protein 2	21.3266	20.8883	21.515	21.49	20.8679	21.6541	21.3414	21.0156	21.1125	20.0795	21.4675	20.4753		0.377383	0.670436
HECTD3	E3 ubiquitin-protein ligase HECTD3	18.1625	18.4214	18.1418	17.553	18.5928	18.3883	16.9123	19.5529	16.8024	17.9908	17.9519	17.8543		0.883429	0.953399
HELLS	Lymphoid-specific helicase	18.8361	19.4765	19.3028	19.3582	19.5258	18.9306	16.5123	19.0557	19.6629	16.1188	19.0022	18.2337		0.232279	0.560243
HELZ	Probable helicase with zinc finger domain	16.9808	16.969	17.7855	17.5128	17.0552	17.5164	18.5328	18.5687	16.9247	18.0965	16.7951	16.9498		0.524474	0.756661
HEXA	Beta-hexosaminidase subunit alpha	21.4325	20.5661	20.6307	18.8849	19.2998	20.0629	19.7337	18.0851	20.6851	18.0656	21.5109	21.9106		0.380297	0.674858
HEXB	Beta-hexosaminidase subunit beta;Beta-hexosaminidase subunit beta chain B;Beta-hexosaminidase subunit beta chain A	22.07	20.9008	21.6814	21.8691	21.7958	21.6059	22.286	21.9065	22.0148	22.4807	22.1932	22.5195		0.0223193	0.224955
HEXIM1	Protein HEXIM1	20.904	20.7814	20.7436	20.7721	20.5932	20.9026	21.0097	19.4805	19.7819	17.7042	18.8374	20.4277		0.0266091	0.238719
HGD	Homogentisate 1,2-dioxygenase	20.3282	20.7668	19.8168	20.0438	20.5941	20.2621	17.2432	17.3283	19.9287	16.808	20.3394	19.5345		0.0968481	0.405013
HGH1	Protein HGH1 homolog	18.1061	16.9838	17.597	17.7507	18.3433	17.6966	18.4962	16.9161	17.7807	17.7701	17.8937	16.2214		0.629404	0.826344
HGS	Hepatocyte growth factor-regulated tyrosine kinase substrate	17.7934	20.8943	20.0778	20.4549	20.4073	17.2835	20.593	17.9088	17.9182	19.9471	15.6432	18.8225		0.497948	0.745446
HIBADH	3-hydroxyisobutyrate dehydrogenase, mitochondrial	21.9298	21.6004	21.7334	21.7299	22.143	22.1755	22.0422	22.2463	22.2303	23.2656	23.0233	23.3044	+	3.5083e-06	0.00533333
HIBCH	3-hydroxyisobutyryl-CoA hydrolase, mitochondrial	20.7051	22.0989	20.9657	20.7377	17.5123	19.7992	19.9613	22.0643	19.7824	21.7237	23.4676	20.3114		0.249502	0.574821
HIF1AN	Hypoxia-inducible factor 1-alpha inhibitor	19.0639	19.2839	17.5456	18.7291	19.0728	18.5445	18.9711	19.2568	17.9097	17.7313	18.9101	18.1939		0.785329	0.911525
HINT1	Histidine triad nucleotide-binding protein 1	18.5917	22.1206	22.9641	22.2441	22.3149	23.1896	22.9853	17.1059	21.2349	17.4769	21.114	20.4805		0.414503	0.695171
HINT2	Histidine triad nucleotide-binding protein 2, mitochondrial	19.9882	17.4024	20.703	20.6215	20.0015	20.6603	16.5061	19.6116	21.4615	21.4978	19.7337	21.8228		0.478718	0.735734
HIP1R	Huntingtin-interacting protein 1-related protein	18.9429	16.4646	18.9822	18.6841	18.72	19.2409	18.8028	18.4849	19.1882	19.398	19.0377	18.1962		0.744595	0.89378
HIST1H1B	Histone H1.5	21.7466	21.4673	22.3456	22.3947	22.504	22.6038	23.3069	16.1622	23.9996	24.3773	22.8984	23.0773		0.560335	0.780646
HIST1H1E;HIST1H1D;HIST1H1T;HIST1H1A	Histone H1.4;Histone H1.3;Histone H1t;Histone H1.1	24.9629	23.6758	26.0622	22.4349	21.5245	23.6621	25.3876	24.2127	25.1331	25.8318	23.4516	21.1586		0.492067	0.742061
HIST1H2AC;HIST3H2A;HIST1H2AB	Histone H2A type 1-C;Histone H2A type 3;Histone H2A type 1-B/E	17.4432	16.8506	20.9053	23.9864	17.6994	16.197	22.3062	23.5266	23.0589	26.9381	18.4308	27.1346		0.0735345	0.363186
HIST1H2BL;HIST1H2BM;HIST1H2BN;HIST1H2BH;HIST2H2BF;HIST1H2BC;HIST1H2BD;H2BFS;HIST1H2BK;HIST1H2BA	Histone H2B type 1-L;Histone H2B type 1-M;Histone H2B type 1-N;Histone H2B type 1-H;Histone H2B type 2-F;Histone H2B type 1-C/E/F/G/I;Histone H2B type 1-D;Histone H2B type F-S;Histone H2B type 1-K;Histone H2B type 1-A	24.5987	23.0718	25.1279	24.1939	24.47	24.8692	23.638	24.4561	27.3536	23.4259	24.1831	25.5017		0.684514	0.858446
HIST1H4A	Histone H4	24.4532	24.7632	24.2984	25.2606	25.4669	23.8121	24.6744	26.0063	27.2373	26.5548	26.313	27.7254		0.0202218	0.218957
HK2	Hexokinase-2	22.7122	21.7415	22.6475	22.3309	22.0506	22.6802	22.0354	22.6475	22.5433	22.3184	21.3438	22.1575		0.563586	0.783099
HKDC1	Putative hexokinase HKDC1	20.1302	18.9378	19.4237	20.5487	19.8423	18.9619	19.4676	20.0819	18.1359	20.0559	20.625	20.6267		0.156086	0.475683
HLA-A	HLA class I histocompatibility antigen, A-2 alpha chain	22.8579	22.5607	22.9724	23.1909	22.8818	22.3369	22.8072	21.6771	22.9552	22.7417	22.9517	22.5795		0.687603	0.860294
HLA-A	HLA class I histocompatibility antigen, A-24 alpha chain;HLA class I histocompatibility antigen, A-23 alpha chain	19.1532	20.2961	19.849	19.2234	19.771	19.1293	19.8353	16.8713	20.8259	20.4666	20.6521	20.3457		0.392487	0.684308
HLA-C	HLA class I histocompatibility antigen, Cw-12 alpha chain;HLA class I histocompatibility antigen, Cw-6 alpha chain;HLA class I histocompatibility antigen, Cw-16 alpha chain;HLA class I histocompatibility antigen, Cw-15 alpha chain;HLA class I histocompatibility antigen, Cw-2 alpha chain;HLA class I histocompatibility antigen, Cw-8 alpha chain;HLA class I histocompatibility antigen, Cw-5 alpha cha…	18.7214	19.2669	18.8118	19.2347	19.5305	16.8785	19.582	18.1723	18.6853	18.8471	19.5236	17.9075		0.979548	0.993452
HM13	Minor histocompatibility antigen H13	18.5918	20.0454	20.6546	16.2062	19.9659	21.1768	21.0692	18.78	20.3499	15.9805	20.0342	17.2383		0.33442	0.645001
HMBS	Porphobilinogen deaminase	19.584	17.5865	19.4876	17.9457	19.8173	19.9064	18.0015	16.921	19.4901	17.0676	19.5522	16.2107		0.404707	0.691444
HMGA2	High mobility group protein HMGI-C	18.8367	19.4891	20.2289	16.9607	20.58	18.6666	17.1729	22.1065	20.4517	19.1095	20.578	21.0091		0.730729	0.885527
HMGB1;HMGB1P1	High mobility group protein B1;Putative high mobility group protein B1-like 1	22.5495	23.4798	20.7238	19.1235	17.9685	22.3453	17.0157	20.2428	20.1559	20.937	22.4009	23.2819		0.0616004	0.325996
HMGB3	High mobility group protein B3	21.0046	21.7414	21.6429	21.4226	22.0204	22.0189	17.6398	18.0839	21.1321	21.6676	22.1659	21.9891		0.0107304	0.182119
HMGCL	Hydroxymethylglutaryl-CoA lyase, mitochondrial	20.1155	19.5277	19.6077	19.824	19.7667	19.7706	17.0382	20.3275	20.0539	21.2376	20.6016	21.2174		0.113524	0.425127
HMGCS1	Hydroxymethylglutaryl-CoA synthase, cytoplasmic	21.9768	20.9967	21.8258	21.4226	21.0834	22.3271	22.2445	22.6313	22.4907	21.7044	20.4516	21.8031		0.115602	0.423648
HMGN1	Non-histone chromosomal protein HMG-14	21.1131	20.3728	17.8513	19.452	17.6142	22.1726	21.1123	17.3972	22.7555	21.0219	16.9799	18.7697		0.822043	0.926606
HMOX1	Heme oxygenase 1	21.4176	21.1119	21.8099	20.9426	21.8564	20.1619	20.0891	18.8664	19.9093	20.2807	19.4829	20.2795		0.00427852	0.12671
HMOX2	Heme oxygenase 2	20.3959	19.6097	19.4902	20.8563	21.015	20.9001	21.1915	20.661	21.2866	20.5581	19.8341	18.3463		0.0758569	0.365464
HN1	Hematological and neurological expressed 1 protein;Hematological and neurological expressed 1 protein, N-terminally processed	20.5396	20.3554	17.7649	17.2904	21.9818	21.8175	16.3384	20.4125	18.2598	17.8101	19.4132	17.3225		0.394634	0.683592
HN1L	Hematological and neurological expressed 1-like protein	22.16	22.3712	21.5463	22.19	22.5199	22.9785	22.3564	18.8912	22.4877	21.1319	19.6099	19.6848		0.0545762	0.318713
HNF1A	Hepatocyte nuclear factor 1-alpha	18.2495	17.0635	19.5368	17.439	17.3989	16.8654	16.4496	17.2676	18.1826	18.6074	18.1518	18.7672		0.116202	0.423122
HNF4A	Hepatocyte nuclear factor 4-alpha	19.0857	18.9172	16.9154	19.8711	18.9432	16.6419	18.7972	17.8411	18.6627	18.4224	18.9855	18.5935		0.991873	0.998122
HNMT	Histamine N-methyltransferase	22.8854	21.6335	23.1888	22.3146	22.1702	23.0707	22.8162	21.2358	22.8756	17.849	17.6528	20.3027		0.000584102	0.065697
HNRNPA0	Heterogeneous nuclear ribonucleoprotein A0	22.7655	23.8109	21.6574	23.603	23.5965	22.2156	23.4214	23.688	22.5895	21.9462	23.0118	23.2784		0.706093	0.874356
HNRNPA1;HNRNPA1L2	Heterogeneous nuclear ribonucleoprotein A1;Heterogeneous nuclear ribonucleoprotein A1, N-terminally processed;Heterogeneous nuclear ribonucleoprotein A1-like 2	24.1083	25.1399	24.2378	24.1863	25.3189	23.6881	25.3034	22.5274	23.9676	24.7486	24.4585	23.6795		0.84051	0.932396
HNRNPA2B1	Heterogeneous nuclear ribonucleoproteins A2/B1	25.4913	25.8412	25.3496	25.3185	25.3738	25.4167	25.7733	24.7036	25.2208	24.7849	25.1389	24.4904		0.138983	0.455798
HNRNPA3	Heterogeneous nuclear ribonucleoprotein A3	23.3369	23.7213	23.8634	23.9983	24.1178	23.7229	24.2369	22.5221	23.8532	23.5638	24.3781	23.5736		0.759283	0.901221
HNRNPAB	Heterogeneous nuclear ribonucleoprotein A/B	22.4281	23.3367	20.2255	21.9252	21.7523	21.0934	22.2867	18.2894	23.532	22.3938	22.412	21.6385		0.826887	0.928085
HNRNPC	Heterogeneous nuclear ribonucleoproteins C1/C2	23.4727	23.8199	24.437	23.3507	23.9091	24.4328	24.2886	24.8314	24.2599	24.56	24.196	24.0456		0.405561	0.691591
HNRNPD	Heterogeneous nuclear ribonucleoprotein D0	24.4826	23.58	24.4657	24.2738	22.4896	23.5816	23.6909	22.4718	23.5733	22.0629	23.0271	24.0447		0.206564	0.53321
HNRNPDL	Heterogeneous nuclear ribonucleoprotein D-like	22.8877	23.1655	22.7028	22.1003	22.9987	22.3216	22.3261	23.842	23.4837	21.8746	22.5031	23.0925		0.347571	0.652446
HNRNPF	Heterogeneous nuclear ribonucleoprotein F;Heterogeneous nuclear ribonucleoprotein F, N-terminally processed	22.2829	23.7834	22.5966	23.4203	24.0336	22.2172	23.0677	24.2468	21.9191	23.2575	23.9682	23.2588		0.893568	0.957183
HNRNPH1	Heterogeneous nuclear ribonucleoprotein H;Heterogeneous nuclear ribonucleoprotein H, N-terminally processed	24.6876	24.2221	24.4495	24.1705	24.3173	24.3565	24.151	24.2937	24.887	24.1771	24.2965	24.9608		0.832976	0.929771
HNRNPH2	Heterogeneous nuclear ribonucleoprotein H2	19.2777	19.428	17.5388	17.2292	20.2271	18.3409	18.1998	16.5481	18.3868	17.0631	20.6092	17.7524		0.591135	0.804491
HNRNPH3	Heterogeneous nuclear ribonucleoprotein H3	22.8688	22.565	23.1231	23.3351	22.3218	23.0692	20.4168	21.8358	23.2968	19.4953	22.7677	22.8653		0.545389	0.770174
HNRNPK	Heterogeneous nuclear ribonucleoprotein K	24.9505	23.6368	24.707	24.4768	24.3418	25.0183	25.465	23.8165	25.2508	24.4593	24.3244	24.1507		0.693704	0.86496
HNRNPL	Heterogeneous nuclear ribonucleoprotein L	24.3126	23.6638	23.927	23.7035	23.0381	23.8047	23.0298	16.8349	24.0096	23.2122	23.6195	23.9078		0.299513	0.619261
HNRNPLL	Heterogeneous nuclear ribonucleoprotein L-like	20.0849	17.6287	16.788	17.0492	21.0003	17.4562	17.0549	19.0892	20.2676	18.3939	20.8573	21.7932		0.571637	0.786161
HNRNPM	Heterogeneous nuclear ribonucleoprotein M	24.4448	24.176	24.3051	23.6621	24.2565	24.2696	24.2956	20.7871	24.2799	23.8523	24.0309	22.53		0.401798	0.688148
HNRNPR	Heterogeneous nuclear ribonucleoprotein R	23.1309	23.5471	22.7872	23.5546	23.5822	22.9384	23.1775	23.0727	23.4205	23.7927	23.6672	23.9695		0.0766439	0.365899
HNRNPU	Heterogeneous nuclear ribonucleoprotein U	24.6869	25.2966	24.4948	24.2266	25.1512	24.1498	24.9258	24.9008	24.729	23.8895	24.2037	23.7996		0.0299884	0.254508
HNRNPUL1	Heterogeneous nuclear ribonucleoprotein U-like protein 1	20.9246	21.4983	20.925	20.7688	21.1551	21.0519	20.8208	20.658	21.0838	21.2492	20.8681	21.2082		0.611397	0.819334
HNRNPUL2	Heterogeneous nuclear ribonucleoprotein U-like protein 2	20.2428	20.0881	20.6824	20.4805	21.4116	19.0791	21.368	21.8215	20.9375	20.8408	21.0376	20.5454		0.349763	0.652996
HOGA1	4-hydroxy-2-oxoglutarate aldolase, mitochondrial	16.8975	17.2627	15.553	18.658	17.541	18.1825	19.097	18.0345	18.1286	19.4773	18.8374	19.8313		0.0174165	0.209231
HOOK1	Protein Hook homolog 1	17.9324	19.2905	17.9884	16.838	18.0919	17.4564	18.3827	19.1312	18.0296	18.4765	18.1043	15.8503		0.350024	0.65239
HP;HPR	Haptoglobin;Haptoglobin alpha chain;Haptoglobin beta chain;Haptoglobin-related protein	19.0971	16.6108	16.9832	18.6335	17.7328	18.587	19.9975	18.2837	18.0443	18.5542	18.3611	18.918		0.709221	0.875141
HP1BP3	Heterochromatin protein 1-binding protein 3	21.699	21.7122	21.8172	21.5893	21.2553	21.543	22.3267	22.7559	22.5219	20.7692	22.3462	21.4096		0.0210056	0.22103
HPCAL1;HPCA	Hippocalcin-like protein 1;Neuron-specific calcium-binding protein hippocalcin	17.4915	18.8351	18.451	19.3077	16.8274	16.7757	18.4614	18.0109	19.7265	16.4014	19.2938	18.7597		0.650038	0.838142
HPD	4-hydroxyphenylpyruvate dioxygenase	22.3702	22.0652	22.4752	22.4979	22.719	22.2007	22.8914	21.3003	22.2452	22.2646	22.6279	22.4395		0.747494	0.895582
HPRT1	Hypoxanthine-guanine phosphoribosyltransferase	19.9555	19.9165	20.0925	19.8494	19.6055	17.4069	16.7366	17.9561	18.2106	16.4248	19.7513	18.9647		0.0541866	0.319416
HRSP12	Ribonuclease UK114	20.2071	20.3857	20.4843	21.1207	20.564	19.8388	21.0485	20.3813	21.3288	21.2261	20.554	21.6565		0.189835	0.518585
HS1BP3	HCLS1-binding protein 3	18.9417	17.7068	14.618	18.8752	18.2948	19.3065	19.2101	17.5759	18.7425	17.0772	17.7732	16.5119		0.271772	0.595456
HS2ST1	Heparan sulfate 2-O-sulfotransferase 1	17.6219	15.3948	18.206	16.4051	18.6444	18.6216	18.4057	17.2046	19.2188	18.8701	17.2955	17.5531		0.956715	0.982813
HSD17B10	3-hydroxyacyl-CoA dehydrogenase type-2	22.8116	22.7273	22.6662	23.0521	23.1705	22.5132	22.9701	23.813	22.467	23.6655	24.0535	24.251		0.0123712	0.186714
HSD17B11	Estradiol 17-beta-dehydrogenase 11	20.7671	20.7206	20.6421	21.0885	20.9387	21.2202	21.3711	21.6373	21.2792	21.9589	21.4623	21.7591	+	2.48376e-05	0.0195556
HSD17B12	Very-long-chain 3-oxoacyl-CoA reductase	21.2749	20.273	20.9753	20.1756	21.5138	20.9699	19.1553	19.5714	21.2686	21.8154	20.9203	21.3427		0.211034	0.538408
HSD17B4	Peroxisomal multifunctional enzyme type 2;(3R)-hydroxyacyl-CoA dehydrogenase;Enoyl-CoA hydratase 2	22.1783	21.5821	22.2934	22.2657	22.2969	21.9827	22.7054	19.9591	22.6052	22.9292	22.8578	22.7608		0.354485	0.656124
HSD17B8	Estradiol 17-beta-dehydrogenase 8	15.6388	17.2736	19.366	20.2825	17.9094	16.3443	16.7369	18.6275	18.6832	20.2329	20.398	20.2269		0.138317	0.455772
HSDL1	Inactive hydroxysteroid dehydrogenase-like protein 1	19.139	20.1293	19.386	18.5672	19.1681	17.2651	19.8294	19.3417	15.1963	18.0303	19.9486	19.5841		0.612942	0.820541
HSDL2	Hydroxysteroid dehydrogenase-like protein 2	20.0323	21.2068	20.7394	21.6044	20.7819	21.6834	21.7191	21.5239	21.6288	21.8855	21.8685	22.0735		0.00398535	0.124225
HSP90AA1	Heat shock protein HSP 90-alpha	25.3258	24.3731	25.4993	25.5005	25.2004	25.8481	24.8749	23.9021	25.4366	24.6985	24.8141	25.4517		0.42655	0.699294
HSP90AB1	Heat shock protein HSP 90-beta	26.8275	26.5828	27.341	26.4188	26.5979	27.1983	26.0608	26.3337	26.037	26.2831	26.2619	26.3086		0.122514	0.435254
HSP90B1	Endoplasmin	26.7309	26.6223	26.905	26.7344	26.5613	26.9216	27.1663	26.7551	27.3648	26.8149	26.6508	26.6217		0.0597459	0.325597
HSPA12A	Heat shock 70 kDa protein 12A	19.1464	18.9471	19.1431	19.0501	19.3255	19.1574	19.435	18.863	19.1732	18.8923	19.2275	18.18		0.410674	0.691755
HSPA14	Heat shock 70 kDa protein 14	18.8968	18.6707	18.7984	19.0748	19.5325	19.2281	18.9025	18.6453	18.8903	19.2359	18.924	18.8642		0.194265	0.522726
HSPA1B;HSPA1A	Heat shock 70 kDa protein 1B;Heat shock 70 kDa protein 1A	25.2309	25.7699	25.8128	24.9623	25.5057	25.8988	24.9836	25.0501	25.3712	25.0749	25.5099	25.5477		0.419508	0.697277
HSPA4	Heat shock 70 kDa protein 4	24.0823	24.1253	24.3101	23.8343	23.9532	24.3628	24.2153	24.4419	24.0497	23.6098	23.9086	23.8972		0.0819193	0.374802
HSPA4L	Heat shock 70 kDa protein 4L	20.7353	21.0776	21.0417	20.899	20.5212	21.4175	20.8564	21.233	19.6751	20.4778	20.7423	19.5432		0.303906	0.621339
HSPA5	78 kDa glucose-regulated protein	27.1004	26.4978	26.7538	26.8769	26.7128	27.0298	26.7801	26.2213	27.1027	26.6339	26.5386	26.752		0.789071	0.913817
HSPA6	Heat shock 70 kDa protein 6	25.1118	21.8251	21.1658	22.4654	17.0776	21.9537	23.1495	17.0662	24.8335	25.144	21.2611	22.2095		0.74863	0.894802
HSPA8	Heat shock cognate 71 kDa protein	26.0509	26.1066	26.4969	26.4797	26.3383	25.9438	26.0688	26.1369	25.8392	26.3352	26.4011	26.1419		0.545473	0.7696
HSPA9	Stress-70 protein, mitochondrial	26.2935	25.894	26.3394	26.4226	26.1128	26.2845	26.85	25.2437	26.6303	26.3035	26.1388	26.8365		0.849086	0.935007
HSPB1	Heat shock protein beta-1	24.5445	23.9887	23.7187	24.0124	24.1055	24.0138	24.3075	21.9021	24.4919	22.5804	23.5221	20.7451		0.0882621	0.386825
HSPD1	60 kDa heat shock protein, mitochondrial	27.8243	26.9836	27.2321	27.0793	26.9625	27.3315	27.6955	26.7087	27.4532	27.6325	27.461	28.1814		0.218589	0.546825
HSPE1	10 kDa heat shock protein, mitochondrial	23.8049	24.721	26.6886	25.0803	26.4817	25.1471	26.0781	24.9768	25.2656	25.9262	23.5254	25.3687		0.79049	0.915241
HSPH1	Heat shock protein 105 kDa	23.0006	23.3708	22.7491	22.9608	23.0678	23.1265	23.2552	23.1389	23.0659	23.0664	22.67	22.9618		0.395068	0.683256
HTATSF1	HIV Tat-specific factor 1	19.061	19.6948	20.2072	18.4594	18.3171	19.2723	19.7939	17.9938	19.1788	20.0179	17.8052	19.1503		0.298045	0.619288
HTRA2	Serine protease HTRA2, mitochondrial	20.1673	20.1168	19.2724	20.4413	20.3954	19.7593	20.7282	16.814	20.5188	20.9941	21.0284	21.5477		0.239739	0.56681
HTT	Huntingtin	19.9998	18.7009	18.3433	18.7242	18.9464	19.0595	18.3278	19.6334	19.0572	18.8188	19.136	18.4705		0.856177	0.939441
HUWE1	E3 ubiquitin-protein ligase HUWE1	21.3138	21.4271	21.5763	21.4744	21.404	21.8611	21.3159	20.8683	21.3593	20.9359	21.0221	20.931		0.00544032	0.136926
HYOU1	Hypoxia up-regulated protein 1	24.495	24.4264	23.6013	23.874	24.3971	24.201	24.4705	23.0439	24.3567	23.9208	23.982	24.5342		0.821761	0.926594
HYPK	Huntingtin-interacting protein K	17.8598	20.3733	19.9145	20.0689	19.2481	21.2729	19.6364	20.4457	18.397	18.1535	19.3231	16.2287		0.185206	0.51171
IARS	Isoleucine--tRNA ligase, cytoplasmic	23.0713	22.8474	22.8829	22.9014	23.1348	23.0517	23.1911	23.42	23.2218	22.7366	22.9614	22.6174		0.0108607	0.180623
IARS2	Isoleucine--tRNA ligase, mitochondrial	22.8149	22.8151	22.8334	21.837	22.5006	22.62	22.641	22.7289	22.6623	22.9161	23.7235	23.7151		0.00619269	0.142085
IBA57	Putative transferase CAF17, mitochondrial	20.1864	19.7654	20.0394	19.8138	19.9666	18.5464	20.0833	20.4774	20.6431	21.2255	21.1428	20.4298		0.0185348	0.213235
ICAM1	Intercellular adhesion molecule 1	20.369	20.301	20.2946	20.4149	19.377	19.9211	20.2474	20.6501	20.3245	22.2685	21.1199	20.8291		0.008879	0.162704
ICT1	Peptidyl-tRNA hydrolase ICT1, mitochondrial	21.1061	19.6449	19.2017	20.0188	21.0544	20.5863	21.3866	19.0791	20.6706	21.8135	21.9495	23.0186		0.0545952	0.318074
IDE	Insulin-degrading enzyme	21.4419	20.6387	21.2939	21.1376	20.4831	21.5761	20.9587	20.7749	21.013	20.2241	21.3174	20.9462		0.956424	0.983177
IDH1	Isocitrate dehydrogenase [NADP] cytoplasmic	25.3884	24.9939	24.7276	24.3726	24.9965	24.807	24.7561	24.72	25.1416	24.6406	24.4347	24.6771		0.0705822	0.355706
IDH2	Isocitrate dehydrogenase [NADP], mitochondrial	23.01	23.5139	23.5201	23.4183	23.264	23.6479	23.7442	21.0911	23.8128	23.7758	24.0691	24.1679		0.342993	0.6498
IDH3A	Isocitrate dehydrogenase [NAD] subunit alpha, mitochondrial	20.2101	21.191	20.6562	21.1471	20.8358	20.7611	21.6086	24.0539	21.504	21.31	22.1539	23.1332		0.0343028	0.261187
IDH3B	Isocitrate dehydrogenase [NAD] subunit beta, mitochondrial	18.487	19.4042	18.905	19.4684	15.7159	19.8051	19.957	17.9998	17.7911	17.8969	17.2034	16.3323		0.7246	0.882293
IDI1	Isopentenyl-diphosphate Delta-isomerase 1	20.1387	18.7881	19.5108	20.8993	20.0381	20.2943	19.7623	20.9817	19.2946	20.4639	18.8418	18.5939		0.409921	0.691467
IFNGR1	Interferon gamma receptor 1	19.3075	19.8594	16.1772	17.3108	15.5037	17.6271	16.9419	18.4378	17.0577	19.4165	20.8378	17.6474		0.144599	0.460735
IGBP1	Immunoglobulin-binding protein 1	19.2595	18.315	19.4744	19.6484	19.558	18.167	18.823	19.1496	18.5619	19.3318	18.3139	17.6645		0.516857	0.75355
IGF2BP1	Insulin-like growth factor 2 mRNA-binding protein 1	24.2871	23.899	24.148	24.2164	24.1124	24.6728	24.5843	24.704	24.2919	24.4788	24.3185	24.1155		0.172491	0.493524
IGF2BP2	Insulin-like growth factor 2 mRNA-binding protein 2	22.3939	22.1154	22.1047	22.3168	21.9705	21.991	22.434	20.5702	22.1755	21.7978	22.0199	22.0615		0.538552	0.765928
IGF2BP3	Insulin-like growth factor 2 mRNA-binding protein 3	22.5571	23.0214	22.0114	22.0253	22.5929	22.1992	22.9771	22.3252	22.1718	23.1202	22.8208	22.8026		0.193102	0.5223
IGF2R	Cation-independent mannose-6-phosphate receptor	22.3617	22.5444	22.4903	22.3047	22.7618	22.7842	22.5039	22.9072	22.8836	22.4983	22.9605	22.8192		0.554268	0.774877
IGFBP1	Insulin-like growth factor-binding protein 1	21.3664	20.3575	21.7365	21.6797	18.7646	21.6051	21.5078	18.0597	22.3515	20.5714	21.3936	20.601		0.98836	0.996169
IGSF1	Immunoglobulin superfamily member 1	19.1149	18.6735	17.3988	19.3278	18.1118	18.0646	19.8584	19.3058	19.4515	18.8039	19.5986	19.6132		0.117116	0.425457
IK	Protein Red	20.3845	20.2474	21.1379	20.2412	20.2339	19.5297	18.2668	17.9863	20.9213	18.0021	19.7634	19.9217		0.135863	0.453555
IKBIP	Inhibitor of nuclear factor kappa-B kinase-interacting protein	18.7037	19.648	20.1187	19.5548	20.8483	20.2763	20.7402	16.1008	19.3395	20.6359	18.373	20.0461		0.563709	0.782913
IKBKAP	Elongator complex protein 1	21.2414	20.8598	20.4617	20.8649	20.718	20.6674	20.1571	22.2628	20.6759	21.1667	20.0828	20.5787		0.816614	0.92383
IKBKG	NF-kappa-B essential modulator	17.1707	18.1427	18.3325	19.2264	17.8682	18.5321	18.457	17.6044	18.1633	16.9557	18.1468	18.1934		0.393451	0.683924
IL1RN	Interleukin-1 receptor antagonist protein	19.7969	18.7475	19.4669	18.3773	16.3743	19.6283	19.1116	20.0083	19.5239	19.3499	18.0495	15.9692		0.277359	0.600341
IL6ST	Interleukin-6 receptor subunit beta	16.7642	18.8477	17.7662	17.6666	18.7894	16.2518	18.2379	15.6458	16.6625	18.3154	17.4443	17.2338		0.517681	0.753783
ILF2	Interleukin enhancer-binding factor 2	22.5782	22.6618	22.4157	22.8166	23.0891	22.7771	22.941	23.8885	22.598	22.9596	22.961	22.9716		0.264306	0.590295
ILF3	Interleukin enhancer-binding factor 3	24.1356	24.0218	23.8575	23.6616	24.0154	23.7683	24.2608	23.706	23.9615	24.2721	23.7278	23.6021		0.67476	0.854496
ILVBL	Acetolactate synthase-like protein	18.5002	19.5591	17.6822	17.1075	20.0501	18.0249	18.0753	17.7996	17.0472	17.5511	16.9863	18.2894		0.487405	0.740089
IMMT	MICOS complex subunit MIC60	22.7582	22.4052	22.7822	22.5194	22.4739	22.774	22.8278	22.5492	23.1726	23.681	23.3126	23.672		0.00078869	0.0699487
IMPDH2	Inosine-5-monophosphate dehydrogenase 2	23.1525	23.6301	23.3515	23.4284	23.3541	23.8309	23.5182	24.6408	23.4345	23.6464	23.1936	23.386		0.520354	0.752688
INF2	Inverted formin-2	19.0216	19.3401	19.4045	19.6132	17.3471	19.8788	19.0485	19.8958	18.5315	19.4488	19.6041	18.989		0.907078	0.961123
INPP5D	Phosphatidylinositol 3,4,5-trisphosphate 5-phosphatase 1	18.5386	17.9105	18.4103	18.5111	18.8101	18.0549	17.1886	17.7385	18.0986	18.04	18.9458	18.1371		0.48199	0.735311
INTS1	Integrator complex subunit 1	21.3033	18.5904	18.6649	17.6052	17.8447	19.7372	19.7388	18.9463	19.0472	18.0701	17.7373	18.7279		0.383062	0.67664
INTS4	Integrator complex subunit 4	17.3693	17.609	17.7817	17.9613	16.3874	17.5081	17.6212	18.8664	17.5241	16.2267	17.168	16.7341		0.104122	0.412511
INTS7	Integrator complex subunit 7	18.4533	17.4015	18.2562	16.6408	18.3768	18.1098	19.3902	18.1258	18.5924	17.9186	18.5988	17.6918		0.316241	0.628901
INTS9	Integrator complex subunit 9	18.7689	16.8837	17.5286	18.7659	18.6783	18.5475	18.7866	17.908	16.8751	16.9908	17.3949	18.8837		0.598818	0.81116
IPO11	Importin-11	18.0313	18.3365	15.8534	17.1439	17.0356	16.4792	17.8628	18.8304	17.7907	16.184	17.3079	18.1711		0.331484	0.640997
IPO4	Importin-4	21.5805	20.6952	20.9688	21.5958	21.0046	21.1605	16.5195	21.0411	20.79	19.2573	20.706	20.5783		0.267738	0.592514
IPO5	Importin-5	22.8823	22.9114	22.3955	23.4308	22.5012	22.8503	22.3338	24.0979	22.1452	22.0743	22.5105	22.0898		0.403173	0.689556
IPO7	Importin-7	21.485	21.4906	21.4364	21.2719	21.8296	21.9289	21.8676	21.1429	19.7846	21.0405	20.9887	20.9854		0.215547	0.545248
IPO8	Importin-8	18.1905	18.267	16.7831	18.5943	18.0808	18.695	19.1165	17.6992	18.2661	19.1948	20.1672	16.0878		0.499586	0.747137
IPO9	Importin-9	20.5782	20.5573	20.4387	20.2676	20.3567	20.4025	20.8575	18.0847	19.9061	19.8903	20.3554	19.6461		0.327388	0.638454
IQGAP1	Ras GTPase-activating-like protein IQGAP1	22.4873	22.8448	22.6615	22.3462	22.5681	22.8607	22.6815	22.5419	22.7638	22.3513	22.6339	22.7293		0.894019	0.957346
IQGAP2	Ras GTPase-activating-like protein IQGAP2	22.9924	22.7743	23.1201	22.8586	23.0143	22.8674	23.1504	23.134	22.7663	22.9764	22.9642	22.6858		0.682468	0.858891
IQSEC1	IQ motif and SEC7 domain-containing protein 1	17.7014	15.9771	18.2645	17.1243	18.43	18.4531	18.3642	17.5772	18.4234	18.4264	17.3474	17.6335		0.508149	0.75282
IRF2BP1	Interferon regulatory factor 2-binding protein 1	19.1705	18.8569	18.2766	18.9536	18.7319	19.3491	19.1216	17.7466	17.5853	16.6782	18.5079	18.2512		0.102993	0.413321
IRF2BP2	Interferon regulatory factor 2-binding protein 2	21.6297	22.3086	21.9356	21.6412	21.6607	22.2544	21.7977	21.9186	21.6608	20.7321	20.9927	20.0192		0.00326078	0.120987
IRF2BPL	Interferon regulatory factor 2-binding protein-like	18.1811	17.9328	18.3452	19.0956	18.1598	18.2221	18.5468	17.7905	15.5275	19.5812	18.5467	18.2062		0.198894	0.524049
IRGQ	Immunity-related GTPase family Q protein	19.2835	19.898	19.453	19.0625	20.298	19.9685	18.2465	20.1609	19.826	17.3604	20.0683	20.163		0.88423	0.95366
ISCA2	Iron-sulfur cluster assembly 2 homolog, mitochondrial	19.3822	18.1615	19.2504	18.0539	17.9975	16.9984	19.7916	18.4822	19.2658	19.7907	16.5381	18.5148		0.197754	0.523774
ISOC1	Isochorismatase domain-containing protein 1	20.8778	18.7366	21.1721	21.7059	19.9918	21.7327	20.849	21.7153	21.356	20.2392	18.6999	20.7699		0.290792	0.610988
IST1	IST1 homolog	19.905	20.4128	21.2128	18.0016	20.4405	20.915	21.4626	20.5565	21.2253	17.3021	18.4528	16.5307		0.0022557	0.109705
ISY1	Pre-mRNA-splicing factor ISY1 homolog	17.9535	19.7901	19.779	19.0687	19.9711	18.9231	18.52	15.9288	17.9901	18.958	19.9703	16.6099		0.281449	0.601245
ISYNA1	Inositol-3-phosphate synthase 1	22.0281	21.5918	21.5719	21.9445	21.9447	21.9121	21.5731	22.236	21.6136	20.8122	21.4371	21.456		0.0374922	0.271942
ITGA2	Integrin alpha-2	20.0952	20.4437	19.9675	20.1785	19.9217	19.8982	20.4633	17.7173	20.1972	21.2326	20.2931	20.5106		0.311489	0.624309
ITGA6	Integrin alpha-6;Integrin alpha-6 heavy chain;Integrin alpha-6 light chain;Processed integrin alpha-6	19.3069	19.0604	18.3735	19.8744	19.2026	19.0208	20.1865	19.2551	17.7837	19.7891	20.0031	19.2165		0.579338	0.793296
ITGAV	Integrin alpha-V;Integrin alpha-V heavy chain;Integrin alpha-V light chain	19.0223	20.5787	19.7267	20.0839	19.3629	20.0363	19.1193	17.0097	20.151	20.3884	20.3615	20.0704		0.220421	0.549461
ITGB1	Integrin beta-1	20.6215	18.0174	21.2448	21.2066	19.6136	19.9002	18.76	17.4035	20.9706	20.1388	20.1437	20.5076		0.496459	0.744525
ITIH2	Inter-alpha-trypsin inhibitor heavy chain H2	21.9118	21.5876	22.2133	22.018	21.7782	21.8519	22.3577	22.947	22.3902	22.194	21.6625	22.5616		0.035611	0.266639
ITPA	Inosine triphosphate pyrophosphatase	18.1775	20.1696	18.2674	19.1861	20.5633	15.549	17.8098	20.3183	19.2896	16.7074	20.0285	15.502		0.499654	0.746877
ITPR2	Inositol 1,4,5-trisphosphate receptor type 2	21.5304	21.1197	21.5607	20.7557	21.4616	21.3843	21.6025	21.8406	21.689	21.9831	21.6657	21.6891		0.0548705	0.318204
ITPR3	Inositol 1,4,5-trisphosphate receptor type 3	19.9525	19.7072	19.222	20.9059	19.2537	20.4184	17.4508	18.8272	20.7241	19.9658	20.3528	20.9282		0.261303	0.585873
ITSN2	Intersectin-2	16.131	17.2304	18.5781	18.0808	17.3342	18.7513	18.0976	18.5171	16.499	18.3101	17.9413	16.6467		0.876015	0.950828
IVD	Isovaleryl-CoA dehydrogenase, mitochondrial	22.0978	21.4643	20.6525	21.9777	21.7277	22.2893	22.7712	22.5616	22.6635	22.8287	22.864	23.4699		0.0227285	0.22624
IWS1	Protein IWS1 homolog	19.7146	17.1667	19.3337	16.8513	19.5836	18.8257	16.2534	19.9511	19.6368	17.6927	17.3465	19.6591		0.807656	0.919301
JMJD6	Bifunctional arginine demethylase and lysyl-hydroxylase JMJD6	18.12	17.1065	16.6969	18.2577	19.852	16.7656	19.6057	17.64	17.9953	17.4122	19.2751	17.654		0.97018	0.989826
JUP	Junction plakoglobin	20.3647	22.1181	21.1147	20.7659	21.4173	21.0449	20.9712	22.5912	21.6194	20.5342	21.6813	21.6195		0.679889	0.856757
KANK1	KN motif and ankyrin repeat domain-containing protein 1	18.8226	18.2155	18.597	17.644	18.9742	17.4055	16.0846	18.3663	19.2977	19.031	17.9193	18.0882		0.651139	0.838346
KANK4	KN motif and ankyrin repeat domain-containing protein 4	18.2262	18.2941	18.9895	19.001	17.7754	17.2777	18.1838	18.7069	17.9612	18.7549	18.61	18.9508		0.332359	0.642534
KARS	Lysine--tRNA ligase	22.6792	23.4472	22.3688	22.7925	22.8524	22.8013	23.2536	23.9822	22.4825	23.6229	23.9639	22.5718		0.53301	0.761639
KAT7	Histone acetyltransferase KAT7	17.8691	18.4403	18.2904	16.8108	17.5787	18.0748	17.8534	17.2584	18.1647	17.3452	17.3599	17.7914		0.926005	0.967619
KAT8	Histone acetyltransferase KAT8	17.34	19.8147	18.2071	17.1021	18.5197	18.104	16.3247	18.0573	16.0801	16.012	19.1298	18.0598		0.230458	0.559611
KATNA1	Katanin p60 ATPase-containing subunit A1	19.3156	18.9582	17.7462	16.8292	17.9523	18.0339	15.9877	16.293	19.0071	17.6771	17.1035	19.7255		0.253088	0.577893
KDELC2	KDEL motif-containing protein 2	16.8195	19.7283	16.9717	16.5429	19.289	18.837	17.5414	17.7146	17.712	17.9006	17.2581	18.5351		0.814677	0.923436
KDM1A	Lysine-specific histone demethylase 1A	19.6168	19.6654	20.1474	19.8538	19.6692	19.5388	18.9671	18.5173	19.1463	19.3727	19.4996	17.1164		0.0571723	0.320286
KDM3A	Lysine-specific demethylase 3A	17.0656	18.2077	18.3729	18.5251	19.1451	19.0238	17.421	17.9133	18.0741	17.0044	18.7206	18.2751		0.223538	0.553208
KDM3B	Lysine-specific demethylase 3B	20.3696	20.5279	19.9501	20.2195	19.6388	20.6476	20.5567	19.7424	20.1917	18.9943	19.3541	19.299		0.0114527	0.183899
KHDRBS1	KH domain-containing, RNA-binding, signal transduction-associated protein 1	22.2371	21.7651	22.9464	20.9797	22.4468	22.5206	23.0719	23.7322	21.431	17.7719	19.665	17.7911		0.0116567	0.18265
KHSRP	Far upstream element-binding protein 2	23.6744	23.7255	23.8122	24.1092	23.454	24.4569	24.2266	23.359	23.685	24.0232	23.4738	23.4998		0.655999	0.839809
KIAA0196	WASH complex subunit strumpellin	18.94	19.2979	19.8594	19.2775	19.3058	20.0927	18.4354	15.1911	17.9005	18.4055	19.1291	18.2185		0.0317393	0.255793
KIAA0319L	Dyslexia-associated protein KIAA0319-like protein	19.4193	18.7582	18.8413	19.0395	16.9363	19.0055	18.3857	17.0161	18.7524	19.1417	19.0837	18.8468		0.280546	0.59948
KIAA0391	Mitochondrial ribonuclease P protein 3	18.0614	17.1494	17.4086	18.582	18.3921	17.4901	17.7831	17.1872	17.6913	17.3255	18.5665	19.1354		0.575282	0.789401
KIAA1033	WASH complex subunit 7	19.9454	19.4838	17.5139	20.2231	20.1304	18.9734	16.319	17.9225	18.8739	18.003	18.4991	17.2127		0.145691	0.461931
KIAA1161	Uncharacterized family 31 glucosidase KIAA1161	17.8712	17.7666	18.1171	17.1665	17.1575	16.01	18.3615	17.9846	18.1962	17.5712	17.863	17.5026		0.0716402	0.358701
KIAA1217	Sickle tail protein homolog	19.22	18.4894	19.6662	18.5837	19.2305	17.9989	17.0529	18.5412	18.6239	18.0768	16.2386	18.1678		0.100537	0.407988
KIAA1468	LisH domain and HEAT repeat-containing protein KIAA1468	18.6493	19.2538	18.0857	18.5416	18.0698	18.9814	19.6651	19.4096	18.6822	17.6405	18.4779	18.9414		0.199673	0.523379
KIAA1598	Shootin-1	20.943	21.0977	21.1403	21.1202	20.9809	21.1719	20.8236	20.8548	20.887	20.6518	20.8957	20.6702		0.00280752	0.113611
KIAA1671	Uncharacterized protein KIAA1671	16.0478	17.507	17.3254	18.366	17.1573	17.4391	18.2394	17.3724	16.999	17.0917	17.3571	16.8601		0.303277	0.621615
KIAA2013	Uncharacterized protein KIAA2013	19.1858	19.2177	18.1113	16.8939	19.1824	19.9039	18.2145	16.7961	16.095	17.5134	19.4101	16.7454		0.15088	0.470067
KIF11	Kinesin-like protein KIF11	19.8319	19.6232	19.0786	19.9552	19.4025	20.083	19.9798	19.9912	19.9091	17.9879	18.5207	18.5028	+	0.000234984	0.0512
KIF13B	Kinesin-like protein KIF13B	19.3636	19.2008	19.0554	19.0753	19.5212	20.0143	19.7995	17.8318	19.4309	18.2813	18.9865	16.6876		0.102936	0.413719
KIF15	Kinesin-like protein KIF15	16.6939	18.614	19.7361	19.5408	18.9314	19.7464	19.0656	18.7236	19.3725	18.0245	18.2291	18.1002		0.290834	0.610674
KIF1B	Kinesin-like protein KIF1B	18.3033	17.089	16.251	17.5604	17.9217	16.1981	17.7895	18.4914	18.0424	15.0403	17.6515	17.4806		0.383748	0.676956
KIF20A	Kinesin-like protein KIF20A	17.6773	18.5833	16.291	17.7483	18.819	17.3292	18.663	18.2919	18.1687	17.9002	17.3222	17.7164		0.729579	0.884994
KIF21A	Kinesin-like protein KIF21A	18.6922	18.8679	18.3041	18.7672	19.1132	19.4556	18.3781	18.1073	18.6579	14.9969	18.5261	18.5059		0.179607	0.503889
KIF22	Kinesin-like protein KIF22	18.2639	17.9565	18.3784	18.5465	17.4052	18.2785	18.3354	17.5971	18.4847	18.7532	16.9036	17.1463		0.529305	0.759505
KIF2A	Kinesin-like protein KIF2A	19.2565	15.0656	19.6708	19.7003	18.1264	19.463	18.692	19.7081	20.0118	15.8753	18.0549	16.5745		0.170426	0.489092
KIF2C	Kinesin-like protein KIF2C	18.756	19.4939	18.9521	19.5477	17.6848	19.6304	19.3859	17.5812	18.7809	18.2713	17.7881	15.4925		0.0676859	0.346802
KIF4A	Chromosome-associated kinesin KIF4A	20.101	18.9782	19.1737	19.0844	19.2597	19.3522	19.0938	20.1883	19.9999	19.1905	18.3164	17.7189		0.0909229	0.392287
KIF5B	Kinesin-1 heavy chain	23.488	23.2994	23.4854	23.4911	23.3123	23.308	23.274	23.9848	23.1932	23.1518	22.8969	22.8389		0.0554424	0.317748
KIFC1	Kinesin-like protein KIFC1	16.4124	20.6887	17.4002	16.2911	21.2325	21.9911	18.7352	21.8978	16.3568	17.7288	16.8887	17.061		0.558978	0.779492
KIN	DNA/RNA-binding protein KIN17	18.7137	18.3159	17.3868	17.7956	16.3964	17.6287	16.9404	18.014	18.629	17.4011	17.8445	18.5712		0.360825	0.661828
KIZ	Centrosomal protein kizuna	17.8829	16.8583	18.0864	18.6137	16.218	17.1802	18.22	18.9092	18.0881	18.926	18.052	17.487		0.452673	0.715597
KLB	Beta-klotho	16.3981	17.2465	17.1393	16.7459	19.0013	16.4201	18.4302	18.4164	17.3912	17.2946	17.0538	16.4164		0.287357	0.606265
KLC1	Kinesin light chain 1	20.4537	21.1343	21.149	21.4799	21.2503	20.7579	19.6896	21.2822	20.6647	20.5146	20.1176	20.8567		0.270307	0.593543
KLC2	Kinesin light chain 2	18.8698	17.2982	18.0622	18.0542	17.5488	17.9512	17.25	19.2348	16.9135	17.2394	15.1553	17.6718		0.513264	0.752495
KLC4	Kinesin light chain 4	21.6229	21.8003	21.82	21.7386	21.5854	22.0051	21.7017	19.911	21.6961	21.5433	21.4179	21.2252		0.279937	0.600332
KMT2A	Histone-lysine N-methyltransferase 2A;MLL cleavage product N320;MLL cleavage product C180	16.7173	17.4844	18.079	19.1555	17.9198	17.412	18.6658	17.9799	17.952	16.3584	17.1594	17.8108		0.212376	0.540022
KNOP1	Lysine-rich nucleolar protein 1	18.231	18.689	18.0059	19.0641	19.3673	18.7913	18.712	18.0318	17.5042	18.8473	19.3853	18.3067		0.243708	0.568193
KNSTRN	Small kinetochore-associated protein	18.4186	18.0139	16.6725	18.2628	17.8699	18.8217	18.2409	18.8548	17.5623	17.8557	17.5083	18.0594		0.729504	0.885214
KNTC1	Kinetochore-associated protein 1	19.4122	19.3705	19.3428	19.3464	19.5136	20.1646	19.5642	19.1396	18.8174	20.6171	17.9099	20.079		0.843528	0.933855
KPNA1	Importin subunit alpha-5;Importin subunit alpha-5, N-terminally processed	18.4654	19.4437	19.1207	18.9475	19.6461	19.6021	19.6569	18.7499	19.2952	18.1325	18.9825	18.2855		0.0841105	0.380183
KPNA2	Importin subunit alpha-1	21.2452	20.7179	21.0304	20.8728	20.9991	21.5048	20.8624	20.8188	20.8032	20.2226	20.0921	20.2869		0.00448113	0.129389
KPNA3	Importin subunit alpha-4	19.9004	20.3658	18.2498	20.1749	20.3693	19.9953	17.309	17.5586	20.0538	16.3102	17.2681	19.7675		0.0787319	0.366502
KPNA4	Importin subunit alpha-3	19.1633	20.4326	18.476	20.0057	20.2026	17.7881	20.6669	17.7885	17.9742	20.0571	17.5644	19.7624		0.945522	0.977495
KPNA6;KPNA5	Importin subunit alpha-7;Importin subunit alpha-6	19.7731	20.7248	17.8852	19.0515	20.9912	20.029	20.0057	20.2149	17.6104	20.2018	20.5342	20.2902		0.695987	0.867302
KPNB1	Importin subunit beta-1	23.848	23.9528	23.8973	23.8099	23.6823	23.6213	23.8133	24.2479	23.5988	23.488	23.4957	23.3708		0.0289264	0.251666
KRT18	Keratin, type I cytoskeletal 18	25.8185	26.5558	27.1517	26.9122	26.1768	25.8893	26.8012	25.757	26.5922	26.8326	26.8964	26.5226		0.686962	0.859759
KTN1	Kinectin	22.5824	22.9014	23.1911	22.7817	22.8443	23.0924	22.9771	22.9532	23.0298	22.8357	22.8547	22.1536		0.323125	0.634259
KYNU	Kynureninase	18.9052	19.9791	17.958	18.1682	20.5117	19.4264	18.8132	19.4707	19.6226	17.7282	19.9423	19.9841		0.99662	0.999446
LACTB	Serine beta-lactamase-like protein LACTB, mitochondrial	19.2939	18.9065	19.2783	16.1823	19.5702	19.4017	19.75	18.787	19.6534	20.5922	19.653	20.6476		0.156201	0.475512
LAD1	Ladinin-1	21.1645	21.2547	21.4535	20.9577	21.2863	20.9962	21.3102	19.4077	19.8029	20.5301	20.1812	19.6678		0.0163462	0.208284
LAMA5	Laminin subunit alpha-5	20.4654	20.2438	19.3001	20.2849	20.3909	19.0837	20.4522	19.5761	19.0478	20.8588	20.4284	19.4364		0.697294	0.868011
LAMB1	Laminin subunit beta-1	21.6762	21.3502	20.9872	20.2877	21.0838	20.6957	21.4377	19.934	20.9628	21.2941	21.5707	21.1922		0.10938	0.420377
LAMB2	Laminin subunit beta-2	20.0517	19.9822	19.5496	19.8543	19.7064	16.2353	19.8125	18.3807	19.9052	17.1878	16.4493	19.3014		0.139404	0.456098
LAMC1	Laminin subunit gamma-1	21.0942	21.4226	20.857	20.9058	21.3311	21.7861	20.7702	21.5251	21.1773	21.8065	21.4451	20.8694		0.889891	0.956314
LAMP1	Lysosome-associated membrane glycoprotein 1	22.1904	21.243	17.2266	21.7004	20.864	22.3539	22.3096	17.8455	22.5539	22.8017	21.7616	23.1759		0.163676	0.484288
LAMP2	Lysosome-associated membrane glycoprotein 2	21.2077	18.2	20.8313	21.3725	22.3547	20.925	22.302	17.9741	21.3968	22.7493	23.0756	23.422		0.1655	0.485991
LAMTOR1	Ragulator complex protein LAMTOR1	17.2323	18.1657	18.3317	18.6756	19.7715	18.4338	18.2526	18.6221	18.805	17.116	18.5619	17.8222		0.342053	0.649458
LANCL1	LanC-like protein 1	21.1	21.1808	16.5931	19.0431	21.1384	21.2274	18.5897	18.6407	19.8643	21.2017	20.8901	20.5064		0.477197	0.733994
LAP3	Cytosol aminopeptidase	23.8603	23.3852	23.8261	23.5755	23.4987	23.9317	23.7755	23.1452	23.7657	23.8912	23.9751	24.2505		0.140981	0.456039
LARP1	La-related protein 1	21.7653	21.8521	21.1769	21.7013	22.0843	21.9905	21.8728	20.3677	21.4705	21.2106	20.9015	20.6155		0.133248	0.449084
LARP4	La-related protein 4	17.8836	17.2384	17.7813	16.6646	17.824	18.0516	16.6337	18.7168	17.6	17.0892	17.5908	16.4673		0.598631	0.811224
LARP4B	La-related protein 4B	17.9239	16.4515	14.8908	16.124	18.6766	19.5124	19.3333	18.1329	18.8115	19.3393	17.2627	17.429		0.467135	0.72528
LARP7	La-related protein 7	20.3865	20.8283	20.6677	20.9823	21.3919	20.6747	17.5746	20.8669	20.4802	17.7962	21.1183	18.9977		0.259725	0.584204
LARS	Leucine--tRNA ligase, cytoplasmic	22.9593	23.0419	22.8296	22.8566	23.4126	23.221	23.1567	19.118	23.0907	22.9498	23.0944	23.1157		0.395044	0.683608
LARS2	Probable leucine--tRNA ligase, mitochondrial	20.5088	20.7136	19.7778	20.3297	20.2356	20.4256	21.8393	17.9572	20.2032	22.1581	21.9194	21.4484		0.121955	0.433786
LAS1L	Ribosomal biogenesis protein LAS1L	19.4833	19.4765	19.582	19.672	19.3992	19.0543	21.0273	19.5956	20.1122	19.4648	20.2028	19.6032		0.12462	0.43574
LASP1	LIM and SH3 domain protein 1	22.9208	22.3686	22.9408	23.1365	22.4756	23.3058	23.2669	21.6527	22.6444	22.6788	21.1508	20.9582		0.163485	0.484118
LBR	Lamin-B receptor	20.7011	21.2631	19.1742	18.6439	21.1715	20.6709	19.17	22.9134	21.0815	21.7266	20.1589	16.4218		0.668645	0.849375
LDHA	L-lactate dehydrogenase A chain	25.3461	26.0195	26.0993	26.4901	25.3882	25.6703	26.9892	25.6805	25.3239	26.3459	24.8175	24.3219		0.502367	0.748887
LDHD	Probable D-lactate dehydrogenase, mitochondrial	16.6188	15.4782	16.1085	18.3715	18.9747	18.0064	18.6439	19.6612	17.8709	18.7373	19.489	20.0429		0.00273751	0.112563
LEMD2	LEM domain-containing protein 2	19.4881	18.7746	20.0802	19.4362	17.0272	19.4662	19.4743	17.9068	19.461	17.7174	17.1193	19.9196		0.513149	0.753413
LEMD3	Inner nuclear membrane protein Man1	18.1149	18.3828	18.758	18.4809	18.6541	18.8645	16.6955	17.4874	18.1488	17.4382	18.1711	18.2911		0.0832426	0.378485
LEO1	RNA polymerase-associated protein LEO1	18.13	18.4814	20.2893	18.7596	18.0299	19.104	17.3392	19.2388	20.4237	17.6251	17.8342	17.7206		0.362242	0.662756
LEPRE1	Prolyl 3-hydroxylase 1	20.6874	20.5714	20.5114	19.9574	19.9838	16.7777	20.8856	20.337	20.4682	20.8066	20.0095	20.7515		0.11321	0.425603
LEPREL2	Prolyl 3-hydroxylase 3	19.7404	19.4194	19.1369	19.0979	19.1081	19.1425	18.4301	19.134	18.3108	17.6142	19.0576	18.4955		0.0302287	0.254734
LETM1	LETM1 and EF-hand domain-containing protein 1, mitochondrial	20.5728	19.2952	20.2585	19.9045	19.3455	20.0628	20.8048	21.4219	20.6141	20.709	20.6302	21.4388		0.0393162	0.275853
LGALS1	Galectin-1	21.2685	21.7321	22.1388	20.7182	21.9077	22.1026	21.5629	20.0265	21.0128	20.2704	21.6847	20.7836		0.650811	0.838259
LGALS2	Galectin-2	17.2438	18.5904	17.2092	17.7541	18.7537	16.8173	17.6105	18.6346	18.1067	16.6321	17.1886	17.0979		0.304441	0.621252
LGALS3BP	Galectin-3-binding protein	21.5474	21.9934	21.6606	21.5986	21.7126	20.9352	22.2011	23.1401	21.9739	22.363	22.3735	21.7789		0.0294507	0.25371
LGMN	Legumain	18.0251	19.6642	19.1473	18.0043	19.0433	17.2795	15.615	17.9805	18.6903	17.4915	19.645	20.9171		0.268998	0.593011
LIG1	DNA ligase 1	20.761	20.4949	21.0813	19.7384	20.6057	20.7631	20.8579	20.704	20.4025	20.7645	20.3274	19.5915		0.195544	0.522986
LIG3	DNA ligase 3	19.3729	20.6877	20.9408	20.0205	20.32	19.8465	20.7569	22.0833	19.8661	20.5247	20.6796	20.3359		0.449862	0.714299
LIMA1	LIM domain and actin-binding protein 1	19.7819	21.2254	20.8557	20.277	20.7722	20.9804	19.6081	18.4244	21.1021	20.2846	20.0531	19.5797		0.283427	0.602364
LIN28B	Protein lin-28 homolog B	19.301	19.1073	19.8219	17.6236	18.3003	19.5532	18.0539	17.6514	19.2484	18.5239	20.2131	19.645		0.270623	0.5934
LIN7C	Protein lin-7 homolog C	19.7569	17.1333	16.4653	20.8278	19.9277	19.7315	17.8831	18.899	19.3305	19.5103	19.6822	16.9529		0.324026	0.63385
LLGL1	Lethal(2) giant larvae protein homolog 1	17.5127	17.6957	18.6448	17.2772	17.8646	16.4696	18.2536	17.4614	17.4185	17.761	17.7347	17.6328		0.243474	0.56896
LLGL2	Lethal(2) giant larvae protein homolog 2	17.7618	18.203	18.2644	17.9516	15.57	17.9757	17.8235	19.1667	18.3967	19.6585	17.8602	16.7883		0.479281	0.734933
LMAN1	Protein ERGIC-53	16.7786	20.944	21.5021	21.4658	21.7897	20.7673	19.2078	21.6631	21.488	20.6416	20.7413	18.0419		0.48033	0.734254
LMAN2	Vesicular integral-membrane protein VIP36	21.5499	21.5237	22.6654	21.5543	22.125	20.7183	21.9475	23.0032	22.8379	23.3512	22.7662	22.2326		0.0777422	0.366812
LMF2	Lipase maturation factor 2	19.1984	17.057	19.5521	19.4764	16.7798	17.6652	16.8335	16.6168	15.9164	16.6502	15.5948	18.1539		0.385974	0.678657
LMNA	Prelamin-A/C;Lamin-A/C	25.0012	24.4682	25.1747	24.945	24.803	25.0523	25.4521	24.9362	25.3517	25.4782	25.7425	25.6065		0.0155189	0.202667
LMNB1	Lamin-B1	23.3236	23.4663	23.6906	23.8939	23.2618	23.8811	23.8872	23.8316	24.2797	24.143	23.6332	24.1246		0.10621	0.417647
LMNB2	Lamin-B2	22.4931	21.8829	23.107	22.4793	22.0464	23.0801	22.9272	23.7081	23.3931	23.4232	22.8657	23.3648		0.0475092	0.299456
LMO7	LIM domain only protein 7	22.1278	21.9819	22.1863	22.2674	22.0442	22.1616	21.7988	21.5456	21.9386	21.9876	21.8501	21.3394		0.0316438	0.256925
LNP	Protein lunapark	19.3142	16.817	19.3133	21.3633	19.2541	19.3076	18.0756	18.4638	19.1069	18.4776	18.9192	17.4496		0.210022	0.53662
LONP1	Lon protease homolog, mitochondrial	22.7082	22.7668	22.8846	23.3144	22.8885	23.1472	23.6219	23.1674	23.6102	23.9665	23.8959	24.1057	+	1.71635e-05	0.0194286
LOX	Protein-lysine 6-oxidase	18.7798	18.0123	18.1024	16.8576	18.2812	16.7512	18.2754	17.2596	17.7092	18.2681	19.493	18.01		0.123936	0.435525
LPP	Lipoma-preferred partner	19.6737	19.4875	19.9922	19.6429	19.8152	17.9693	18.4845	17.8288	19.7802	18.8097	17.934	16.561		0.543532	0.769185
LRBA	Lipopolysaccharide-responsive and beige-like anchor protein	20.7049	20.1405	20.5369	20.2516	19.867	20.3253	20.8222	19.529	19.5842	20.2556	19.2517	20.2347		0.248296	0.574128
LRCH4	Leucine-rich repeat and calponin homology domain-containing protein 4	18.2517	16.9373	17.6233	18.9935	17.5124	17.2267	17.3578	17.5563	18.026	16.2462	18.2723	17.3765		0.801845	0.918182
LRP1	Prolow-density lipoprotein receptor-related protein 1;Low-density lipoprotein receptor-related protein 1 85 kDa subunit;Low-density lipoprotein receptor-related protein 1 515 kDa subunit;Low-density lipoprotein receptor-related protein 1 intracellular domain	20.3404	20.045	19.8213	20.1216	20.9998	19.4685	19.4588	20.1197	20.3539	19.4109	20.5248	20.9671		0.904134	0.960334
LRPAP1	Alpha-2-macroglobulin receptor-associated protein	21.4686	21.741	21.3948	21.1249	20.3758	20.2468	21.2737	20.3566	21.3652	17.4432	19.8719	18.7468		0.00329202	0.120359
LRPPRC	Leucine-rich PPR motif-containing protein, mitochondrial	25.0378	24.8395	24.6556	24.7706	24.892	25.5307	25.1975	25.4932	25.6839	25.9885	25.6412	26.1176		0.0020625	0.10786
LRRC1	Leucine-rich repeat-containing protein 1	16.7335	18.5075	18.7659	18.5056	18.7519	18.6755	17.3346	16.6809	17.406	19.3998	19.6881	19.1658		0.0140442	0.195867
LRRC16A	Leucine-rich repeat-containing protein 16A	18.5036	18.2191	17.3997	18.592	18.0139	18.0924	16.8982	18.1017	17.5704	18.2985	17.7007	15.7731		0.358584	0.660064
LRRC40	Leucine-rich repeat-containing protein 40	19.3144	20.3171	18.6579	20.0729	19.8511	17.5152	19.0831	20.3054	19.6888	20.2149	19.9955	18.2033		0.893198	0.957089
LRRC41	Leucine-rich repeat-containing protein 41	17.7483	18.2431	18.0535	17.7647	18.053	18.1903	18.2636	20.9982	18.086	18.019	17.8202	17.5053		0.186041	0.513039
LRRC47	Leucine-rich repeat-containing protein 47	22.2075	22.1538	22.1766	22.3929	22.4705	22.1447	22.0653	20.4781	22.4829	21.526	22.0739	21.5246		0.26742	0.59265
LRRC59	Leucine-rich repeat-containing protein 59	23.4718	23.41	23.4055	23.4979	23.5918	23.1019	23.6396	23.5642	23.5164	22.8922	23.8196	23.5417		0.792141	0.91565
LRRFIP1	Leucine-rich repeat flightless-interacting protein 1	21.1891	21.4811	21.4446	20.3984	21.3955	21.5301	20.7394	21.2068	21.4094	21.4655	21.1066	20.8608		0.728583	0.885048
LSM1	U6 snRNA-associated Sm-like protein LSm1	17.006	18.7485	16.5472	15.3771	16.5882	17.177	16.9738	17.656	15.4871	16.7315	17.1299	17.5616		0.434903	0.704166
LSM14A	Protein LSM14 homolog A	16.7929	18.4249	19.6159	17.4418	19.0103	17.0414	17.6922	17.534	16.7979	18.9137	16.432	16.4708		0.299225	0.619498
LSM14B	Protein LSM14 homolog B	19.058	18.9634	20.3705	19.2927	19.7946	18.3569	18.8801	15.716	19.314	18.1778	17.8924	18.901		0.181144	0.504911
LSM2	U6 snRNA-associated Sm-like protein LSm2	20.6342	20.8365	19.8841	17.5801	19.7543	19.9555	17.2426	21.0622	20.282	20.6398	20.7687	20.1621		0.566988	0.783932
LSM6	U6 snRNA-associated Sm-like protein LSm6	19.0239	21.0619	21.387	17.9536	21.1723	21.7258	18.0397	21.6436	20.5824	18.2453	21.0591	20.6325		0.88231	0.953085
LSM8	U6 snRNA-associated Sm-like protein LSm8	20.8592	20.9605	16.6739	20.3977	20.6506	19.159	20.3317	21.6483	19.3342	17.4739	16.2071	16.8392		0.0269535	0.239431
LSR	Lipolysis-stimulated lipoprotein receptor	20.0259	19.8664	19.3433	19.8752	19.5368	19.8079	20.1338	19.7294	19.8119	20.5101	18.53	19.9985		0.946583	0.97791
LSS	Lanosterol synthase	21.1551	21.1487	21.0989	21.6352	21.3831	21.5928	21.601	19.9415	21.9417	22.2387	21.9549	21.9155		0.0950766	0.399779
LTA4H	Leukotriene A-4 hydrolase	21.3098	22.176	21.2745	21.889	21.7268	21.1538	21.2822	21.0271	21.0499	21.2332	21.8812	20.7038		0.255484	0.579432
LTV1	Protein LTV1 homolog	19.4695	20.2607	19.2809	20.0273	19.1737	19.0668	17.3958	18.7561	16.8653	16.6494	19.0173	15.8144		0.00875229	0.162657
LUC7L	Putative RNA-binding protein Luc7-like 1	19.7414	18.4943	17.3307	19.1658	18.2882	18.9509	19.6654	19.1943	19.011	20.269	16.7022	18.8923		0.882601	0.953075
LUC7L2	Putative RNA-binding protein Luc7-like 2	19.093	20.5509	19.8326	21.4734	21.011	20.5786	20.4794	20.4383	20.2262	21.3898	20.955	20.9559		0.167095	0.488267
LUC7L3	Luc7-like protein 3	19.5236	20.8625	20.1807	20.5718	20.7587	20.4402	20.5853	20.3492	20.063	20.4244	20.7512	20.0228		0.831906	0.929847
LUZP1	Leucine zipper protein 1	19.026	18.9711	18.4557	19.2766	19.0031	19.5091	18.7898	17.4772	18.619	18.2595	19.1142	18.1054		0.238692	0.567266
LYAR	Cell growth-regulating nucleolar protein	20.6393	18.5515	20.6579	21.2202	20.7925	20.6122	20.2201	20.6177	20.1035	19.9491	20.2661	20.6985		0.459219	0.719988
LYPLA1	Acyl-protein thioesterase 1	20.1693	21.1104	21.2229	20.1653	20.6214	17.0169	17.3887	22.2901	21.2492	21.3559	21.2843	21.5317		0.342538	0.649716
LYPLAL1	Lysophospholipase-like protein 1	17.6141	19.5549	18.9313	15.7444	17.6136	18.3873	16.865	17.3141	18.293	19.4265	17.4187	14.7847		0.292066	0.613189
LYZ	Lysozyme C	21.5606	17.2195	21.4421	20.7688	20.9944	19.9539	18.4722	18.2416	21.12	21.6995	21.9132	21.6286		0.2463	0.571189
LZIC	Protein LZIC	21.3755	21.3959	21.061	20.181	21.3769	20.8167	20.2937	21.5655	18.8122	21.5823	20.4276	20.7951		0.611229	0.819796
LZTFL1	Leucine zipper transcription factor-like protein 1	18.951	17.7923	19.3813	19.4784	19.0823	19.5953	22.1481	15.8889	18.9571	18.962	19.1395	19.2505		0.982756	0.994264
M6PR	Cation-dependent mannose-6-phosphate receptor	20.3378	19.4298	18.632	20.8519	20.0521	18.0126	20.6717	19.5865	19.7218	17.2167	20.0773	18.1672		0.369684	0.665954
MACF1	Microtubule-actin cross-linking factor 1, isoforms 1/2/3/5	22.1823	22.232	22.3171	22.2034	22.0517	22.2468	22.1416	22.4896	22.1203	21.6639	22.0054	21.498		0.00514951	0.137176
MACROD1	O-acetyl-ADP-ribose deacetylase MACROD1	17.9773	17.7449	19.1213	16.6086	18.4791	17.1859	17.8867	18.3602	16.9343	19.0299	18.7256	19.2141		0.0731447	0.362576
MAD1L1	Mitotic spindle assembly checkpoint protein MAD1	20.2908	19.6698	19.9401	20.0505	19.9212	20.1843	20.0263	20.3893	19.2248	19.4738	16.9454	19.775		0.236249	0.565953
MAGED1	Melanoma-associated antigen D1	19.6667	20.2526	19.6522	19.6743	20.0311	19.5746	19.2898	21.0338	19.407	18.6929	19.3394	19.294		0.408774	0.690904
MAGED2	Melanoma-associated antigen D2	20.0094	20.5226	20.3493	18.9215	19.7382	20.5321	20.2377	19.3853	20.2367	19.8944	19.0774	18.574		0.105547	0.416606
MAGI1	Membrane-associated guanylate kinase, WW and PDZ domain-containing protein 1	17.7269	19.4252	18.1067	18.4004	19.2435	19.5013	15.8654	17.6297	17.9962	18.299	19.1132	18.5381		0.0573767	0.319299
MAGOH;MAGOHB	Protein mago nashi homolog;Protein mago nashi homolog 2	17.3186	18.8328	18.7664	18.5402	19.8774	19.9984	20.4426	16.2615	18.4992	18.6841	18.6771	17.0034		0.407554	0.690813
MAK16	Protein MAK16 homolog	18.0401	19.3069	18.3754	16.8426	19.4882	16.9658	18.3438	19.9629	18.0089	18.996	17.3911	16.3674		0.338701	0.649437
MALT1	Mucosa-associated lymphoid tissue lymphoma translocation protein 1	19.7515	19.9672	18.9568	20.0433	19.8817	19.2379	19.9332	19.1764	19.0359	19.333	19.5853	19.5059		0.635954	0.832093
MAN1A1	Mannosyl-oligosaccharide 1,2-alpha-mannosidase IA	20.5118	20.8075	20.6968	21.1529	20.8385	20.6065	21.2441	21.5439	19.3755	20.0118	21.6221	20.7862		0.98075	0.993301
MAN2A1	Alpha-mannosidase 2	19.6327	19.3919	19.3426	19.5952	19.0849	19.6209	19.646	20.782	19.8895	19.9005	19.2479	19.3889		0.142819	0.46092
MAN2B1	Lysosomal alpha-mannosidase;Lysosomal alpha-mannosidase A peptide;Lysosomal alpha-mannosidase B peptide;Lysosomal alpha-mannosidase C peptide;Lysosomal alpha-mannosidase D peptide;Lysosomal alpha-mannosidase E peptide	20.4274	20.0387	20.261	19.887	19.8901	20.0109	20.9874	20.4825	19.535	21.1116	20.9623	20.973		0.0420905	0.28163
MANBA	Beta-mannosidase	16.0491	16.952	17.9002	18.1737	18.2557	16.8522	17.5947	18.0814	16.5332	19.279	18.118	19.0649		0.123838	0.435754
MANF	Mesencephalic astrocyte-derived neurotrophic factor	22.415	22.8366	22.632	21.4903	22.9767	20.1999	22.4893	23.1209	22.2304	21.4498	21.9692	22.2934		0.129379	0.444744
MAOA	Amine oxidase [flavin-containing] A	17.0094	18.9145	16.0304	15.9454	18.4719	18.8868	19.2955	17.4756	18.8204	16.9022	18.8137	16.931		0.686501	0.859828
MAOB	Amine oxidase [flavin-containing] B	20.5216	21.0951	21.0656	20.9186	20.8204	20.6066	20.6913	21.3444	21.2224	20.606	21.7731	22.1653		0.218377	0.547263
MAP1B	Microtubule-associated protein 1B;MAP1B heavy chain;MAP1 light chain LC1	19.9577	20.1287	20.0929	19.7883	19.866	18.9247	20.2404	19.9825	19.6575	20.0431	20.0689	19.9126		0.341259	0.649323
MAP1S	Microtubule-associated protein 1S;MAP1S heavy chain;MAP1S light chain	18.7738	18.7011	18.1355	18.3243	18.1567	18.0584	19.0719	16.9909	18.4496	18.1526	18.8209	18.3415		0.942947	0.975851
MAP2K1	Dual specificity mitogen-activated protein kinase kinase 1	20.6287	19.9583	16.7793	17.7967	19.4907	16.719	19.3004	20.0662	16.8784	17.5539	16.4973	17.5975		0.301622	0.619862
MAP2K2	Dual specificity mitogen-activated protein kinase kinase 2	21.0572	20.8173	20.6506	20.0499	21.3836	18.846	21.553	17.3096	21.0845	20.2143	20.9012	20.1002		0.760579	0.902583
MAP2K3	Dual specificity mitogen-activated protein kinase kinase 3	18.4907	18.733	18.0621	18.3765	18.9868	15.7874	17.2815	17.0021	17.7079	17.1576	18.9486	18.9814		0.456163	0.717737
MAP2K6	Dual specificity mitogen-activated protein kinase kinase 6	17.3665	18.0278	17.9959	19.1275	17.8045	16.3625	15.8594	17.9602	17.6216	17.2917	16.2781	18.7158		0.851639	0.937199
MAP4	Microtubule-associated protein 4	23.1974	22.5279	23.702	23.2575	22.394	23.8224	23.3425	22.2806	23.5711	22.8792	22.4058	21.3652		0.220953	0.548928
MAP4K4	Mitogen-activated protein kinase kinase kinase kinase 4	21.4759	21.6756	22.0517	21.5225	21.1981	22.2052	21.734	21.5642	21.5555	20.9401	20.9354	20.8665		0.0147446	0.200151
MAPK1	Mitogen-activated protein kinase 1	20.7587	22.0093	20.4297	21.1226	21.592	20.8854	21.4537	21.9197	20.3414	17.768	20.7166	21.3415		0.37181	0.666324
MAPK13	Mitogen-activated protein kinase 13	20.5623	16.6423	20.5715	20.8623	19.0899	20.8685	19.4647	18.7117	20.1706	19.9506	18.7353	18.8743		0.742133	0.892282
MAPRE1	Microtubule-associated protein RP/EB family member 1	22.1484	22.9045	22.6143	22.3446	22.5132	22.8347	22.3358	22.3537	21.5352	22.0275	22.0605	22.6044		0.356546	0.658463
MAPRE2	Microtubule-associated protein RP/EB family member 2	21.0001	21.0437	20.3501	20.8726	20.002	20.6165	20.1916	20.4435	20.4357	17.8221	19.4556	20.2698		0.0864055	0.384131
MARCKS	Myristoylated alanine-rich C-kinase substrate	24.1274	22.6493	23.1021	24.1088	23.5959	23.7108	24.9589	23.8344	24.9293	22.8323	23.9482	23.4334		0.0584786	0.323313
MARCKSL1	MARCKS-related protein	22.4411	22.5956	22.5587	21.1963	21.3295	23.5031	21.8794	22.6392	23.1001	23.4437	20.4175	20.5107		0.629003	0.826797
MARK2	Serine/threonine-protein kinase MARK2	17.5234	17.7625	17.0565	17.3045	17.4052	17.516	17.6915	17.4162	16.8668	17.7875	18.6749	16.8903		0.794507	0.915606
MARS	Methionine--tRNA ligase, cytoplasmic	22.4596	22.3671	22.1059	22.0937	21.8687	22.2157	22.3586	23.2801	22.3379	22.7375	21.9415	22.2954		0.236522	0.566184
MARS2	Methionine--tRNA ligase, mitochondrial	18.9703	19.0877	18.4906	19.9067	19.5977	20.3871	20.2183	17.8698	20.6155	19.8496	21.2514	21.3382		0.16978	0.488952
MAT1A	S-adenosylmethionine synthase isoform type-1	21.9495	22.2878	21.8653	21.9602	21.9535	22.2029	21.0668	20.9254	22.1262	21.9615	21.6048	21.3873		0.0801986	0.370667
MAT2A	S-adenosylmethionine synthase isoform type-2	20.8422	21.3585	20.8412	20.4922	20.3753	21.3013	20.4348	16.8907	21.3236	19.1741	20.9361	19.4948		0.250219	0.575226
MAT2B	Methionine adenosyltransferase 2 subunit beta	21.5573	21.7816	21.5366	21.73	21.6625	22.1474	21.7217	20.3515	21.7753	21.5172	21.3692	21.0119		0.369299	0.666
MATR3	Matrin-3	23.8309	23.8956	24.0495	23.9066	24.4333	24.3279	24.0305	24.1135	24.0488	23.2346	23.7546	23.3231		0.0163868	0.207737
MAVS	Mitochondrial antiviral-signaling protein	21.1413	20.8055	21.2073	21.4851	21.3543	21.3134	21.3314	16.9177	21.2205	21.388	20.9758	20.139		0.416087	0.695834
MBD2	Methyl-CpG-binding domain protein 2	18.1777	17.856	16.913	19.0527	16.6017	18.2329	16.6613	17.7012	17.9218	17.9137	17.3047	19.0685		0.777982	0.909763
MCAT	Malonyl-CoA-acyl carrier protein transacylase, mitochondrial	18.5265	18.68	18.8086	19.3107	19.4705	19.4537	16.8962	17.845	19.7473	19.7706	20.2965	19.5767		0.0644442	0.335826
MCCC1	Methylcrotonoyl-CoA carboxylase subunit alpha, mitochondrial	19.3698	18.6707	17.6	19.591	19.2831	18.9146	19.6047	20.604	19.2776	16.7697	20.501	21.6015		0.776332	0.909338
MCCC2	Methylcrotonoyl-CoA carboxylase beta chain, mitochondrial	21.6903	22.3642	21.5851	21.7723	22.1416	22.1009	22.297	21.828	22.5114	22.8524	23.2068	23.1725		0.00419851	0.125739
MCM2	DNA replication licensing factor MCM2	21.1203	21.0854	21.602	22.2973	21.9857	21.6841	21.8391	21.711	21.3223	21.0631	20.8036	21.2468		0.00611057	0.144175
MCM3	DNA replication licensing factor MCM3	23.3355	23.2141	23.4575	23.0366	22.8242	23.5806	23.4232	23.2062	23.0378	22.7236	22.6373	23.0412		0.0509768	0.308744
MCM4	DNA replication licensing factor MCM4	22.1197	22.0517	22.7214	21.0643	21.7282	22.1935	20.4346	20.7768	21.1594	21.1014	21.6362	21.2053		0.00314615	0.118842
MCM5	DNA replication licensing factor MCM5	21.5686	21.6667	21.3881	21.5438	22.2063	21.6483	21.9021	21.6691	20.9296	21.4823	21.3831	20.6797		0.272965	0.597578
MCM6	DNA replication licensing factor MCM6	21.8564	21.5784	21.9883	21.5552	21.7637	22.5488	21.7464	21.3448	22.3302	22.0422	21.3072	20.2073		0.33531	0.645804
MCM7	DNA replication licensing factor MCM7	21.4417	21.9086	21.6752	21.9788	21.9448	21.9686	22.0978	21.1246	21.4357	21.5333	21.5734	20.8541		0.131036	0.448647
MCMBP	Mini-chromosome maintenance complex-binding protein	19.1326	19.1202	19.8044	19.314	19.0215	20.6743	19.2638	19.9165	19.5072	19.6531	18.5765	17.9263		0.31265	0.625669
MDC1	Mediator of DNA damage checkpoint protein 1	20.3053	20.5303	20.2467	20.6767	20.6139	20.1024	20.9649	17.9685	19.8956	20.4515	20.4898	20.1236		0.387303	0.680132
MDH1	Malate dehydrogenase, cytoplasmic	23.891	23.7572	23.8626	23.6262	23.8106	24.1467	23.6331	22.2654	23.7394	23.2259	23.542	23.3554		0.118346	0.425414
MDH2	Malate dehydrogenase, mitochondrial	24.1971	24.0309	24.0966	23.8169	24.6175	23.9688	24.8503	23.74	24.8761	24.3496	25.2125	25.8644		0.144387	0.461139
MDN1	Midasin	21.1148	21.5043	20.9557	21.3637	21.4336	20.5725	21.4846	21.7665	21.1972	21.2549	21.603	20.8937		0.416188	0.695635
ME2	NAD-dependent malic enzyme, mitochondrial	20.6334	20.3124	20.9227	21.0348	20.5316	21.3836	21.4215	20.3914	21.3377	21.981	21.4366	22.584		0.0153017	0.202042
MECP2	Methyl-CpG-binding protein 2	17.9609	17.2448	17.9968	16.2054	17.3604	17.8416	17.9377	16.0645	18.0417	17.6521	17.8488	18.3377		0.700121	0.869703
MED4	Mediator of RNA polymerase II transcription subunit 4	16.8858	19.0427	17.1144	18.0687	18.7727	15.3158	17.0438	19.4477	14.2537	18.0951	19.1157	16.9903		0.708141	0.876034
MESDC2	LDLR chaperone MESD	20.6984	20.6773	20.7566	19.6903	16.0346	18.7588	20.0144	22.2095	21.1309	20.8136	21.0616	20.8861		0.0148854	0.200642
METAP1	Methionine aminopeptidase 1	19.1155	19.6633	16.9144	19.3276	19.5047	16.9433	19.2168	17.9148	16.8318	19.7341	19.6152	20.1195		0.249761	0.575022
METAP2	Methionine aminopeptidase 2	19.9246	20.0768	19.6284	18.9179	20.7668	19.7009	18.6034	18.9841	19.4523	20.2565	18.8808	19.152		0.265751	0.589977
METTL1	tRNA (guanine-N(7)-)-methyltransferase	17.9658	17.2827	17.3272	17.2781	17.6156	18.2383	15.6869	17.4716	18.452	19.6187	16.6808	17.597		0.809261	0.920578
METTL13	Methyltransferase-like protein 13	17.3552	17.8694	18.1005	18.0247	17.8778	17.8524	18.5243	16.9226	18.2772	17.5404	15.9681	17.1358		0.301419	0.620321
METTL14	N6-adenosine-methyltransferase subunit METTL14	17.7778	18.472	17.801	17.7532	18.1307	17.8747	17.4279	18.3206	18.3308	18.2805	17.1997	17.1731		0.341737	0.649534
METTL15	Probable methyltransferase-like protein 15	16.8028	18.2418	17.9984	18.6943	17.8937	16.9298	16.8904	17.0683	17.1936	16.1536	18.6699	15.5102		0.477764	0.734643
METTL16	Methyltransferase-like protein 16	16.0517	18.1654	18.38	17.953	18.3498	17.6228	19.8368	19.1073	19.7807	17.2225	18.7689	18.9795		0.151844	0.469142
METTL17	Methyltransferase-like protein 17, mitochondrial	18.845	18.344	18.7175	18.6561	17.4911	17.2322	18.1149	17.5015	17.4468	17.9358	18.9919	19.7818		0.0557477	0.317673
METTL2B;METTL2A	Methyltransferase-like protein 2B;Methyltransferase-like protein 2A	16.1713	17.0353	15.9325	18.8432	16.924	18.0475	17.423	15.9161	16.6847	20.4046	15.4469	16.7663		0.524675	0.75667
METTL3	N6-adenosine-methyltransferase 70 kDa subunit	17.4517	18.4256	18.1591	19.9679	19.1457	19.4102	19.1943	20.8817	18.7336	18.8817	18.6533	16.9043		0.0449434	0.293285
METTL7A	Methyltransferase-like protein 7A	20.8102	20.8585	20.6618	20.5415	21.1749	19.8739	18.1288	20.1246	21.6721	18.408	21.3424	21.2275		0.81217	0.922074
MFAP1	Microfibrillar-associated protein 1	19.1003	19.5713	18.834	19.1714	19.6261	17.246	18.9972	17.2606	18.6925	17.7346	19.3403	19.2146		0.956743	0.982533
MGAT1	Alpha-1,3-mannosyl-glycoprotein 2-beta-N-acetylglucosaminyltransferase	19.0385	18.3457	19.5869	18.0153	18.2903	17.6768	19.0101	17.3726	17.6228	17.1525	17.0262	15.1302		0.103644	0.413011
MGAT2	Alpha-1,6-mannosyl-glycoprotein 2-beta-N-acetylglucosaminyltransferase	18.3763	18.4984	17.8009	16.6746	17.6991	17.4752	16.3339	17.6353	16.7188	17.5046	17.3976	18.9686		0.0517712	0.312607
MGEA5	Protein O-GlcNAcase	16.7661	18.0522	15.4036	18.3885	18.6125	17.9998	17.0847	17.4942	17.3321	18.4484	18.9028	18.6748		0.253513	0.577563
MGME1	Mitochondrial genome maintenance exonuclease 1	18.969	19.4602	19.1362	18.4547	19.8679	18.3831	20.2381	17.2172	19.9783	20.0771	20.1396	20.7088		0.29817	0.619197
MGMT	Methylated-DNA--protein-cysteine methyltransferase	19.7187	18.8065	18.902	16.9722	17.2236	19.1274	17.373	19.5142	18.8762	16.3324	18.0037	18.3798		0.106864	0.417715
MIA2	Melanoma inhibitory activity protein 2	18.7297	18.3731	18.1321	18.902	18.574	17.9654	16.4844	19.0715	18.6522	18.8942	18.854	18.8409		0.57471	0.788893
MIA3	Melanoma inhibitory activity protein 3	19.7043	20.4722	20.0551	20.142	19.9665	19.844	20.0047	20.1104	19.781	20.5224	19.9431	20.2681		0.495456	0.743921
MIEN1	Migration and invasion enhancer 1	19.5036	18.9842	19.4297	18.1933	17.1031	17.9985	17.6223	18.2161	16.0079	18.0695	20.0969	20.6559		0.0131724	0.191494
MIF	Macrophage migration inhibitory factor	20.7367	22.3386	23.3049	22.7882	23.5322	23.68	23.6471	17.2978	23.4385	19.7807	23.3476	23.3108		0.731809	0.8856
MINA	Bifunctional lysine-specific demethylase and histidyl-hydroxylase MINA	18.6957	16.9537	18.7948	19.1094	19.6748	19.4947	19.3099	18.1891	18.9238	19.7609	19.1004	20.2386		0.0367028	0.269633
MINPP1	Multiple inositol polyphosphate phosphatase 1	20.2699	20.1446	20.2079	20.6091	20.3672	19.3591	18.854	18.5175	20.5385	19.2202	20.5497	20.2428		0.273636	0.596568
MIPEP	Mitochondrial intermediate peptidase	19.0677	19.271	20.1216	20.0227	19.3419	19.5481	20.4673	18.3333	19.9809	19.4841	19.7496	18.864		0.949935	0.979648
MISP	Mitotic interactor and substrate of PLK1	17.5643	18.6675	18.1152	17.9896	16.89	17.48	18.2119	17.7617	17.0928	18.1059	18.0156	18.329		0.231628	0.55974
MKI67	Antigen KI-67	21.8476	21.5602	21.415	21.8835	22.0924	21.9685	22.0688	21.7632	22.1733	21.8103	21.2914	20.9071		0.0988546	0.404852
MKL2	MKL/myocardin-like protein 2	17.6999	17.7871	15.5918	18.0484	18.2824	16.5407	17.3274	17.0457	17.1958	17.036	17.8636	18.4651		0.875792	0.950871
MLEC	Malectin	19.2507	18.8925	21.4471	20.8858	18.4558	20.0714	20.1257	19.833	18.6698	20.0102	21.3808	20.882		0.523888	0.756128
MLLT4	Afadin	21.3427	21.3752	21.3331	21.3276	21.295	21.2897	21.5567	21.3601	21.31	21.29	21.0464	21.1903		0.199362	0.523473
MLYCD	Malonyl-CoA decarboxylase, mitochondrial	17.5737	18.1206	17.1897	16.3882	18.2295	16.4678	17.803	17.4569	16.7982	16.0631	17.8866	17.4295		0.781372	0.910002
MMAB	Cob(I)yrinic acid a,c-diamide adenosyltransferase, mitochondrial	15.9145	19.7765	19.9704	19.9159	19.3793	21.2778	21.0132	18.0364	16.5627	19.8458	21.1805	19.0385		0.560286	0.780903
MMGT1	Membrane magnesium transporter 1	16.8968	17.7949	16.4117	16.3809	17.682	16.5543	19.7712	18.4758	17.8823	17.3013	17.6158	17.5095		0.0253651	0.237534
MMS19	MMS19 nucleotide excision repair protein homolog	19.6341	19.1394	20.4991	20.1513	19.636	20.7342	20.0967	19.0521	20.1635	20.4954	19.0737	18.8998		0.625856	0.825698
MOCS3	Adenylyltransferase and sulfurtransferase MOCS3;Molybdopterin-synthase adenylyltransferase;Molybdopterin-synthase sulfurtransferase	17.77	18.7409	18.4557	19.6518	18.3755	15.5596	17.2079	17.1403	18.7331	18.6008	18.2156	15.6058		0.875651	0.951042
MOGS	Mannosyl-oligosaccharide glucosidase	22.6695	22.7881	22.4204	22.5144	23.2863	22.6592	22.6226	23.1873	22.8219	23.1613	23.2084	23.5455		0.0784398	0.366343
MORF4L1	Mortality factor 4-like protein 1	19.58	19.7169	18.4723	18.6704	20.0454	18.25	17.2909	17.0247	18.8954	17.2562	16.9931	18.0939		0.0385392	0.273971
MOV10	Putative helicase MOV-10	21.7935	21.7577	21.5564	21.8162	22.1342	22.1319	21.9744	22.0755	21.6881	22.1454	21.6696	21.5421		0.265289	0.589677
MPG	DNA-3-methyladenine glycosylase	18.9282	19.5128	19.3245	19.3948	18.2887	19.4559	18.9946	17.6793	19.348	19.7151	19.5736	20.2438		0.114754	0.425092
MPHOSPH10	U3 small nucleolar ribonucleoprotein protein MPP10	19.259	19.6131	17.8011	19.9139	19.9321	17.1205	19.1299	17.0485	19.4318	18.4511	20.5389	20.5919		0.628395	0.827642
MPI	Mannose-6-phosphate isomerase	21.5932	21.7143	19.667	20.7553	21.4231	19.8852	20.5858	21.762	19.8143	18.0943	20.5398	19.3663		0.192381	0.522661
MPP6	MAGUK p55 subfamily member 6	17.4499	19.0399	17.5984	18.7955	17.2238	17.188	17.0555	18.1168	14.4833	19.2831	17.253	17.201		0.518072	0.753676
MPST	3-mercaptopyruvate sulfurtransferase	22.6611	21.9837	22.247	22.3269	22.2941	22.5372	22.3232	21.3384	22.4812	22.9032	22.583	22.7908		0.281704	0.600518
MRE11A	Double-strand break repair protein MRE11A	21.7068	20.1433	21.8204	21.7432	20.9552	21.7866	21.6858	21.0653	21.4275	20.4769	19.7571	20.6181		0.0831862	0.378908
MRI1	Methylthioribose-1-phosphate isomerase	19.2301	19.6707	16.0882	17.2184	19.6918	19.7011	16.8815	17.0112	19.8597	18.113	19.4352	19.1863		0.788648	0.913626
MRM1	rRNA methyltransferase 1, mitochondrial	19.5433	19.3696	15.8889	17.8122	19.0774	18.5652	17.8551	18.3609	19.6707	19.2846	18.337	18.0148		0.998799	0.999205
MRPL1	39S ribosomal protein L1, mitochondrial	18.4163	17.0541	16.0126	19.6277	20.254	18.7791	16.1244	16.0122	19.4667	17.7855	20.5514	18.7112		0.349217	0.652631
MRPL11	39S ribosomal protein L11, mitochondrial	20.7753	17.9778	20.8009	20.8937	19.2248	20.788	20.4356	19.4027	21.0158	21.2489	20.5237	22.0458		0.378593	0.672579
MRPL12	39S ribosomal protein L12, mitochondrial	22.3616	22.0597	21.266	21.8722	16.9177	22.6178	23.7681	21.6839	23.0704	22.6188	18.2104	21.2347		0.373376	0.667542
MRPL13	39S ribosomal protein L13, mitochondrial	20.4918	20.7958	18.0132	20.8494	20.8912	19.1307	19.5967	20.6559	21.1229	21.7024	20.9042	20.8215		0.61768	0.823746
MRPL14	39S ribosomal protein L14, mitochondrial	20.4193	19.5656	20.6446	19.2632	18.2294	21.4408	20.626	21.0826	21.3617	21.2218	20.1696	20.7458		0.259837	0.584022
MRPL15	39S ribosomal protein L15, mitochondrial	21.0205	19.7222	20.8395	22.2188	20.1415	21.4125	21.4332	19.3298	20.2076	20.8974	21.053	20.6762		0.539015	0.766289
MRPL17	39S ribosomal protein L17, mitochondrial	19.5792	19.9973	18.4716	19.8182	17.0793	19.9456	17.204	19.7975	20.3025	20.8976	18.9745	21.1171		0.540914	0.767445
MRPL19	39S ribosomal protein L19, mitochondrial	21.5467	18.0007	21.4168	18.8164	20.9694	21.4728	21.7838	17.2037	21.5771	22.1605	21.4943	21.5527		0.626345	0.826083
MRPL2	39S ribosomal protein L2, mitochondrial	19.0716	19.7856	19.2222	18.1463	20.1352	18.2789	20.3918	18.7247	18.3957	16.6088	19.5662	20.3707		0.874258	0.950217
MRPL21	39S ribosomal protein L21, mitochondrial	17.0265	18.8447	19.394	19.8608	17.6646	18.1407	17.2002	16.7011	18.9466	20.7234	18.6971	18.472		0.407112	0.691036
MRPL22	39S ribosomal protein L22, mitochondrial	19.8047	19.2809	20.0278	16.6057	20.1774	20.4434	18.191	17.7359	18.9319	16.1385	15.7642	20.8177		0.305876	0.621499
MRPL23	39S ribosomal protein L23, mitochondrial	20.0689	20.4106	20.4402	19.0014	20.3844	20.9398	20.6111	20.634	21.0916	21.6933	21.0218	21.3776		0.032813	0.256755
MRPL27	39S ribosomal protein L27, mitochondrial	20.4029	20.2045	19.0029	19.3089	17.9047	20.3295	17.8738	17.2564	19.8706	18.6836	19.8968	16.4337		0.564772	0.783515
MRPL3	39S ribosomal protein L3, mitochondrial	17.0178	18.7223	17.1371	17.5896	18.7858	17.9027	17.119	19.2966	17.3278	18.0805	18.6791	20.3799		0.338835	0.648881
MRPL32	39S ribosomal protein L32, mitochondrial	18.8042	19.407	17.2376	19.5684	19.692	17.6131	19.8293	20.0485	18.0379	20.9791	20.4987	20.8481		0.101417	0.409168
MRPL37	39S ribosomal protein L37, mitochondrial	19.691	20.6006	20.3621	19.4174	20.8981	20.5525	21.0607	21.3602	20.8362	22.0518	21.8538	21.6929		0.00307258	0.119081
MRPL38	39S ribosomal protein L38, mitochondrial	21.1561	20.657	20.4048	21.3005	20.7974	21.136	21.5482	21.5042	21.5983	22.319	21.8318	22.7476		0.000594761	0.0645882
MRPL4	39S ribosomal protein L4, mitochondrial	19.173	20.3114	20.5021	19.8492	20.2501	17.8811	19.0462	18.2791	21.0505	20.359	21.4675	21.8469		0.137297	0.455306
MRPL40	39S ribosomal protein L40, mitochondrial	20.241	21.2048	19.8076	19.2044	19.4678	20.0324	19.4093	20.7547	19.5811	21.069	21.3843	22.002		0.0111111	0.182
MRPL41	39S ribosomal protein L41, mitochondrial	19.8188	16.8066	16.3586	19.8402	20.3005	17.4919	20.9437	16.2964	20.8714	21.4253	21.3834	22.0167		0.193004	0.522995
MRPL43	39S ribosomal protein L43, mitochondrial	21.5778	19.7683	20.9746	20.3026	18.3673	21.4507	21.3838	18.3434	20.0347	20.486	20.401	19.6651		0.996746	0.999235
MRPL44	39S ribosomal protein L44, mitochondrial	18.976	19.1258	18.7266	16.6799	19.4691	19.4887	19.5421	16.8603	17.313	20.1197	20.4995	21.0046		0.0470785	0.299705
MRPL45	39S ribosomal protein L45, mitochondrial	20.3711	17.8237	19.8619	19.9951	20.8439	20.2189	20.6661	20.2915	20.7649	21.4025	21.1754	20.2542		0.169252	0.488921
MRPL46	39S ribosomal protein L46, mitochondrial	19.6497	18.7733	19.5967	17.854	19.8716	18.2828	18.5555	17.9919	20.788	17.1637	21.3343	21.8372		0.670353	0.85011
MRPL47	39S ribosomal protein L47, mitochondrial	20.1458	18.8434	20.1743	20.1015	17.1021	19.6117	20.0903	19.0803	20.3076	18.7744	21.2716	20.1308		0.675306	0.854599
MRPL49	39S ribosomal protein L49, mitochondrial	20.8981	20.1886	20.6963	21.1028	20.5379	20.6497	21.8041	19.0867	20.7051	20.924	21.0874	21.0659		0.654558	0.83913
MRPL50	39S ribosomal protein L50, mitochondrial	20.8073	20.3979	20.1301	20.5235	20.0556	19.784	21.0101	17.1605	20.2278	21.7416	22.0063	22.3047		0.0472068	0.298947
MRPL9	39S ribosomal protein L9, mitochondrial	21.135	20.9751	20.6076	20.9993	21.134	21.473	20.4809	17.5333	21.3441	21.8562	21.8593	22.1023		0.094085	0.400526
MRPS10	28S ribosomal protein S10, mitochondrial	16.1882	19.1198	19.4396	17.8962	15.7511	16.4369	16.8799	19.1826	19.4594	20.0281	20.9353	20.9704		0.0339329	0.260654
MRPS11	28S ribosomal protein S11, mitochondrial	18.0354	17.9931	17.3181	17.8127	16.8015	17.1064	18.474	17.26	16.4697	17.1026	18.0268	17.9819		0.639918	0.833216
MRPS14	28S ribosomal protein S14, mitochondrial	16.9339	18.7224	15.4517	20.1303	20.3918	18.0848	17.0991	16.8178	20.5418	20.5217	20.1277	16.4849		0.460258	0.721151
MRPS16	28S ribosomal protein S16, mitochondrial	15.8982	18.4621	17.0392	18.8357	18.6541	17.5719	18.0549	16.4875	16.5419	17.4027	20.6156	17.9367		0.375591	0.669561
MRPS18B	28S ribosomal protein S18b, mitochondrial	19.9343	20.0303	20.7358	20.597	20.4799	18.9703	22.1717	18.3239	21.2997	21.0812	19.5589	20.9119		0.909518	0.960546
MRPS2	28S ribosomal protein S2, mitochondrial	20.0063	19.6417	19.5619	20.7796	20.4239	20.7838	20.8715	16.2551	20.8399	20.7411	20.6046	21.0655		0.421863	0.697567
MRPS22	28S ribosomal protein S22, mitochondrial	20.2361	20.7046	21.4303	20.8334	20.9434	21.586	21.1168	22.6274	21.2891	21.9076	21.4157	22.4515		0.0598321	0.324683
MRPS23	28S ribosomal protein S23, mitochondrial	19.8534	16.8863	20.897	19.5751	20.3026	21.5977	21.2887	22.056	21.5164	22.1895	22.0532	20.5366		0.167368	0.487101
MRPS27	28S ribosomal protein S27, mitochondrial	21.4553	21.0678	21.8585	22.2564	21.144	21.6785	22.3528	22.5657	21.5221	22.0088	22.2357	23.3649		0.0707082	0.355651
MRPS28	28S ribosomal protein S28, mitochondrial	19.9512	19.6834	17.4171	18.5636	19.8342	16.8385	15.5382	17.2822	16.8158	21.0907	19.5793	16.1401		0.154127	0.473023
MRPS30	28S ribosomal protein S30, mitochondrial	17.5908	18.6698	19.3478	17.9645	17.6556	19.6813	17.3741	16.9303	17.4314	18.3106	17.2628	18.4008		0.341193	0.649603
MRPS31	28S ribosomal protein S31, mitochondrial	20.4034	20.0507	16.195	19.4173	19.769	18.5303	20.5661	18.2988	19.5539	17.7889	20.7059	21.6821		0.909757	0.960164
MRPS34	28S ribosomal protein S34, mitochondrial	19.9632	20.3897	18.1002	19.2456	19.9484	19.0197	20.1007	17.2981	20.3077	20.2961	19.8568	20.5758		0.629388	0.826654
MRPS35	28S ribosomal protein S35, mitochondrial	18.4608	20.2795	18.9644	18.733	17.8721	19.4664	18.5241	21.8368	21.2695	16.0616	18.9552	20.8624		0.459118	0.720184
MRPS5	28S ribosomal protein S5, mitochondrial	18.7268	16.8506	17.6275	19.4297	20.1659	19.6291	19.584	18.1794	20.2347	19.5132	21.185	18.6814		0.143379	0.461816
MRPS7	28S ribosomal protein S7, mitochondrial	20.6562	17.5053	17.9235	19.6459	21.508	18.5185	19.9171	19.9345	19.471	17.1967	17.2163	21.4158		0.479204	0.735153
MRPS9	28S ribosomal protein S9, mitochondrial	19.979	20.7245	20.2582	20.7273	21.181	21.118	21.168	17.8929	21.0563	21.1062	21.0701	22.4754		0.27608	0.599345
MRRF	Ribosome-recycling factor, mitochondrial	17.3302	17.9807	18.3232	17.5122	16.6551	16.7326	14.2789	17.9284	18.6401	17.1529	17.1302	18.9517		0.732786	0.886147
MRS2	Magnesium transporter MRS2 homolog, mitochondrial	16.2217	18.6561	17.3778	17.7683	15.567	17.2425	17.1212	16.8795	14.0833	19.3212	18.7429	17.6742		0.101534	0.409184
MRTO4	mRNA turnover protein 4 homolog	18.2116	18.8664	17.1835	17.8576	17.9116	17.5011	18.8883	20.1005	19.0175	20.2864	16.114	19.8606		0.564789	0.783199
MSH2	DNA mismatch repair protein Msh2	20.6188	21.4152	21.4778	21.1875	20.9722	21.3152	20.9399	21.0398	21.8203	20.7297	20.9012	20.8967		0.371275	0.666442
MSH6	DNA mismatch repair protein Msh6	21.3998	21.6371	21.4999	21.3491	21.6145	21.726	20.7773	20.5936	21.4937	20.1618	21.1853	20.8418		0.0229264	0.227474
MSI2	RNA-binding protein Musashi homolog 2	19.1335	20.0143	20.2267	18.806	19.6099	20.4877	18.7769	17.316	20.0532	17.9263	17.1122	16.9734		0.00805261	0.158256
MSRA	Mitochondrial peptide methionine sulfoxide reductase	16.6748	18.0799	16.4956	18.6817	16.4664	18.0035	19.05	19.3729	17.5049	18.8651	18.2656	19.0245		0.0582626	0.322764
MTA1	Metastasis-associated protein MTA1	19.4754	19.5138	19.3138	19.5879	19.5853	18.9256	19.7971	18.3347	18.4872	16.8421	19.6234	18.7423		0.292934	0.614513
MTA2	Metastasis-associated protein MTA2	21.0851	20.2362	20.8397	20.8411	20.7223	21.4065	21.2047	21.9103	20.7495	20.9321	20.3635	19.9654		0.170045	0.488819
MTAP	S-methyl-5-thioadenosine phosphorylase	19.1107	20.7732	20.472	19.9984	18.0812	19.6752	18.8115	19.9362	18.1941	21.0205	20.5874	19.3742		0.197008	0.522784
MTCH2	Mitochondrial carrier homolog 2	17.7033	17.0584	15.2296	18.1887	19.5902	17.626	17.4437	17.4883	17.1252	20.2447	19.9045	18.0301		0.203674	0.529022
MT-CO2	Cytochrome c oxidase subunit 2	23.4218	21.5114	22.9553	21.3804	22.4861	21.116	22.2716	22.9207	23.4947	23.955	23.2856	23.2312		0.0556917	0.317959
MTDH	Protein LYRIC	21.4116	22.0037	21.2594	21.4331	21.9524	21.8602	21.882	21.1933	21.7412	20.1492	21.8548	21.0257		0.280382	0.599979
MTFP1	Mitochondrial fission process protein 1	15.918	17.4451	17.8714	18.3168	19.1153	17.9104	16.7128	16.8608	17.814	19.6494	19.8354	17.9041		0.0241382	0.233572
MTHFD1	C-1-tetrahydrofolate synthase, cytoplasmic;Methylenetetrahydrofolate dehydrogenase;Methenyltetrahydrofolate cyclohydrolase;Formyltetrahydrofolate synthetase;C-1-tetrahydrofolate synthase, cytoplasmic, N-terminally processed	24.4058	23.8267	24.3307	24.4298	23.922	24.6443	23.935	23.4076	23.9756	23.7468	23.7132	23.1741		0.0393677	0.27547
MTHFD1L	Monofunctional C1-tetrahydrofolate synthase, mitochondrial	21.2029	21.0425	21.5775	22.2417	22.0193	21.7376	22.1523	22.8904	21.9913	22.9984	22.5666	22.4395		0.00124416	0.0839167
MTHFD2	Bifunctional methylenetetrahydrofolate dehydrogenase/cyclohydrolase, mitochondrial;NAD-dependent methylenetetrahydrofolate dehydrogenase;Methenyltetrahydrofolate cyclohydrolase	16.4219	18.498	18.3101	17.3787	20.7037	18.6035	17.694	17.1822	19.8008	19.0215	21.7409	22.0299		0.117976	0.42693
MTIF2	Translation initiation factor IF-2, mitochondrial	19.5611	16.5744	16.2087	17.7233	15.4099	17.4133	17.5027	16.3043	17.66	19.6978	20.4509	20.3817		0.0149397	0.199111
MTMR12	Myotubularin-related protein 12	19.1946	19.6068	18.7769	19.7088	19.78	19.1876	19.5975	16.8236	18.891	20.045	19.6146	18.1824		0.420463	0.697936
MTMR14	Myotubularin-related protein 14	17.3556	17.8503	17.3134	17.2988	17.4094	17.8309	19.6616	18.4897	16.6994	17.6095	16.1502	17.8654		0.491751	0.741884
MTMR2	Myotubularin-related protein 2	16.9906	16.1624	15.6632	17.0736	18.2453	16.9955	17.4591	17.5453	17.7344	18.6183	18.6277	18.2988		0.00378435	0.122069
MTOR	Serine/threonine-protein kinase mTOR	20.9264	19.8793	19.5918	20.0632	20.2877	20.6941	20.5359	20.253	20.0886	20.4626	20.0316	19.4174		0.722987	0.88185
MTPAP	Poly(A) RNA polymerase, mitochondrial	17.8725	19.4585	18.3523	17.4395	19.1301	17.9246	15.4184	17.9325	18.3512	17.9907	19.4946	20.4603		0.151619	0.469954
MTPN	Myotrophin	20.1969	18.3608	19.4045	18.6206	17.7089	21.1636	20.6923	19.0811	20.3339	21.1334	18.1615	19.5159		0.696746	0.867622
MTTP	Microsomal triglyceride transfer protein large subunit	23.4631	23.0654	23.3752	23.0382	23.3231	23.3635	23.1326	23.0526	23.3069	23.217	23.368	23.0039		0.816679	0.923591
MTUS1	Microtubule-associated tumor suppressor 1	18.3117	17.539	17.4207	18.4238	15.6646	17.4683	18.253	18.9619	17.0959	18.243	18.1868	16.8663		0.642414	0.833689
MTX1	Metaxin-1	19.0894	19.5967	18.979	18.2248	19.5738	19.4991	19.0288	17.1746	19.4609	19.4427	19.1417	18.1385		0.828044	0.928421
MTX3	Metaxin-3	17.02	17.7293	16.5714	18.6587	18.6034	16.9062	17.526	17.6195	17.9495	17.7121	18.0716	17.9662		0.208322	0.535351
MUT	Methylmalonyl-CoA mutase, mitochondrial	21.3878	20.6342	20.0046	20.5149	20.9193	21.5669	21.7563	21.103	21.4416	22.0751	21.9578	22.579		0.00888645	0.161762
MVD	Diphosphomevalonate decarboxylase	20.8036	19.8176	21.3277	21.1803	20.9935	21.2412	21.5408	18.7889	20.9277	21.6569	20.103	18.7821		0.686789	0.859882
MVK	Mevalonate kinase	19.266	19.2445	17.2715	19.3929	19.3818	17.2732	19.7017	19.4791	20.2437	17.5935	16.9755	18.9518		0.154549	0.472095
MVP	Major vault protein	20.9871	20.0257	20.1094	20.7619	19.9253	21.2295	21.3704	20.168	20.3304	20.8862	21.0147	20.6783		0.950189	0.979624
MXRA7	Matrix-remodeling-associated protein 7	19.6089	19.1936	20.1546	16.8817	20.3573	19.2274	16.9158	18.709	19.2791	18.7027	19.1497	16.7979		0.458615	0.720381
MYBBP1A	Myb-binding protein 1A	22.5177	22.5236	22.7892	22.5974	22.4485	22.1332	22.8708	22.6447	22.9651	22.9887	23.1486	22.8421		0.0103548	0.178899
MYDGF	Myeloid-derived growth factor	20.111	21.9095	15.9425	21.6335	22.1936	21.9976	19.6129	18.7049	20.9671	22.1911	19.7714	16.5203		0.407453	0.691384
MYH10	Myosin-10	23.2714	23.6436	23.2631	23.3673	23.7528	23.4413	23.545	23.9927	23.7212	23.8366	24.1086	23.8397		0.0186269	0.21242
MYH14	Myosin-14	21.4561	21.1643	21.3737	21.3047	21.119	21.2753	21.8094	21.1935	21.1878	21.2734	21.2641	21.5024		0.836561	0.931075
MYH9	Myosin-9	22.6541	23.6593	22.9136	23.1357	23.3105	23.0439	23.2618	23.2638	23.2771	23.7586	24.1942	23.7229		0.0214049	0.220165
MYL12A;MYL12B	Myosin regulatory light chain 12A;Myosin regulatory light chain 12B	21.5144	22.1085	21.352	21.5404	22.2189	20.6768	22.4019	20.816	20.6241	22.4011	22.8638	22.2776		0.128504	0.443065
MYL6	Myosin light polypeptide 6	21.0437	23.1003	22.1607	22.5549	23.1846	20.2732	22.4978	23.9842	21.9084	22.8438	23.5407	23.3314		0.511507	0.753469
MYL6B	Myosin light chain 6B	21.8024	20.2374	22.0423	21.4459	22.0279	22.0207	21.9534	17.7793	19.7562	19.4389	21.7157	22.2706		0.287535	0.606231
MYLK	Myosin light chain kinase, smooth muscle;Myosin light chain kinase, smooth muscle, deglutamylated form	19.0297	20.6191	20.5412	20.2875	19.8649	20.4811	20.1789	18.0084	19.7913	19.0404	19.2317	17.2029		0.103062	0.413023
MYO18A	Unconventional myosin-XVIIIa	21.1246	21.3254	21.2954	20.7036	21.3682	21.0399	20.7227	20.3207	21.5467	21.2816	21.3446	20.5755		0.802087	0.917534
MYO1B	Unconventional myosin-Ib	21.2823	22.1906	21.7321	21.5719	21.9176	21.6371	21.5984	21.9446	22.0449	22.2111	22.3529	21.922		0.115783	0.423169
MYO1C	Unconventional myosin-Ic	20.0617	20.1154	21.1733	20.2323	20.3638	19.7557	21.072	20.2283	20.949	21.4484	20.9754	21.221		0.0613048	0.325987
MYO1D	Unconventional myosin-Id	19.0853	18.0822	18.4892	17.7101	19.8153	16.4247	17.5655	17.0746	19.0017	18.8158	20.1546	19.8561		0.223372	0.55323
MYO1E	Unconventional myosin-Ie	19.2654	19.0818	19.5934	19.1949	19.229	19.6515	18.8225	17.7852	19.3335	18.8844	19.1106	18.9503		0.109745	0.420717
MYO5B	Unconventional myosin-Vb	18.0472	19.8699	18.8505	19.8106	19.2394	18.5551	19.9673	21.0342	19.607	19.0902	20.1882	18.5139		0.283007	0.601913
MYO6	Unconventional myosin-VI	18.1125	17.3232	17.6912	17.4956	17.9388	17.8215	17.4474	18.2179	17.6872	18.7489	18.3886	18.519		0.0116241	0.184447
MYO9B	Unconventional myosin-IXb	19.5633	19.1759	16.6984	19.4573	19.1042	19.1174	17.7937	17.5294	18.9055	16.2449	18.7374	17.9233		0.24356	0.568686
MZT2A	Mitotic-spindle organizing protein 2A	17.7081	17.8813	18.5717	16.8084	16.8496	16.5242	17.5851	16.8757	16.606	17.7369	17.3835	17.2052		0.112797	0.42561
N4BP1	NEDD4-binding protein 1	16.3773	18.1505	18.1175	18.793	15.3023	18.1379	18.2975	16.15	17.1107	19.077	18.3773	17.0349		0.74971	0.895199
NAA10	N-alpha-acetyltransferase 10	17.67	17.2043	18.8774	18.5823	19.2358	19.0101	17.8615	18.8651	19.3477	16.3087	18.3223	18.446		0.386956	0.68023
NAA15	N-alpha-acetyltransferase 15, NatA auxiliary subunit	21.4769	21.9947	21.5881	20.9997	22.1128	21.2349	21.9904	21.8534	21.8566	21.8854	21.2331	21.4196		0.328786	0.637797
NAA25	N-alpha-acetyltransferase 25, NatB auxiliary subunit	19.8228	19.5756	17.0511	20.1827	20.2413	20.0155	20.5133	21.7164	19.7611	19.4686	17.9066	19.8091		0.238692	0.567738
NAA30	N-alpha-acetyltransferase 30	18.6766	18.1408	18.417	18.9014	17.8929	18.5436	17.804	19.6069	17.2779	18.1092	16.8516	19.4078		0.957712	0.982902
NAA50	N-alpha-acetyltransferase 50	18.8189	18.9887	18.9028	20.1726	18.9051	20.7707	17.3495	18.1781	20.1658	16.7979	18.4494	18.3163		0.0844007	0.380996
NACA	Nascent polypeptide-associated complex subunit alpha;Nascent polypeptide-associated complex subunit alpha, muscle-specific form	23.4591	22.5854	23.1029	23.927	22.3978	22.5248	22.8047	22.399	22.5847	22.5115	20.7227	22.3434		0.238082	0.567516
NACC1	Nucleus accumbens-associated protein 1	19.8198	19.1483	20.0258	19.2262	19.1098	20.5595	18.6853	17.5745	19.5025	19.1342	18.3764	18.3951		0.0742499	0.362697
NADK2	NAD kinase 2, mitochondrial	20.0776	20.3852	20.3259	20.1372	20.1762	20.7029	20.478	20.7448	20.7684	19.8447	21.133	21.9911		0.20805	0.53559
NADSYN1	Glutamine-dependent NAD(+) synthetase	18.1676	15.9008	18.4215	18.6027	17.1557	19.978	19.0632	17.5477	19.8608	16.6622	18.386	18.9605		0.710863	0.874666
NAE1	NEDD8-activating enzyme E1 regulatory subunit	20.4324	19.3848	20.3539	20.7116	19.6417	19.9533	19.8921	19.4917	19.4427	19.1348	18.8012	19.1159		0.0430954	0.286859
NAGA	Alpha-N-acetylgalactosaminidase	18.2201	17.8156	19.2627	18.7489	19.0513	16.6649	19.6005	16.1497	18.9016	18.9684	19.8129	19.6981		0.461815	0.721423
NAGK	N-acetyl-D-glucosamine kinase	18.7055	18.8983	19.0981	19.6499	18.4092	18.6402	18.5868	19.3332	18.6439	19.3563	18.7738	18.2205		0.985513	0.994098
NAGLU	Alpha-N-acetylglucosaminidase;Alpha-N-acetylglucosaminidase 82 kDa form;Alpha-N-acetylglucosaminidase 77 kDa form	19.0877	19.5631	18.5521	19.5326	19.7872	18.7895	19.4012	19.6182	19.5758	19.6757	20.3586	20.2162		0.0570161	0.320072
NAMPT	Nicotinamide phosphoribosyltransferase	20.2446	21.5473	20.8755	19.5907	21.082	21.2884	20.4348	21.4553	20.3294	21.4353	21.3937	21.2403		0.490997	0.742405
NANS	Sialic acid synthase	22.061	21.5494	21.882	21.1617	20.8807	21.4989	21.9566	21.8476	20.908	20.9682	21.2199	21.4447		0.0414466	0.281384
NAP1L1	Nucleosome assembly protein 1-like 1	20.0046	20.0733	22.0333	19.0347	21.2877	21.1046	20.6039	18.9932	21.4281	19.9833	17.5101	21.4486		0.712069	0.875609
NAP1L4	Nucleosome assembly protein 1-like 4	20.7871	22.9921	22.2532	23.1674	22.3033	21.7463	22.7021	23.8185	21.4175	19.898	22.5228	22.8129		0.779084	0.910001
NAPA	Alpha-soluble NSF attachment protein	21.5556	21.2119	21.3101	21.1145	21.042	21.0253	21.3737	22.3387	21.1217	20.7175	21.3324	21.7227		0.42912	0.700704
NAPG	Gamma-soluble NSF attachment protein	19.2181	19.4881	18.9181	19.4466	18.6786	18.972	19.0487	18.7703	19.6235	19.5735	19.746	19.2866		0.357822	0.659572
NARS	Asparagine--tRNA ligase, cytoplasmic	22.2386	23.1489	22.6077	22.2829	23.0693	22.1881	22.2523	23.4446	22.1647	21.2336	23.1382	22.6264		0.804454	0.917129
NARS2	Probable asparagine--tRNA ligase, mitochondrial	18.3741	17.4581	16.1599	17.7705	17.9604	17.9834	18.6869	19.2209	18.3602	17.9781	19.4037	19.3028		0.0319358	0.256632
NASP	Nuclear autoantigenic sperm protein	24.0255	23.9562	24.1393	23.9308	24.3462	24.0292	24.0377	24.248	23.8326	23.8815	23.5807	23.1701		0.0252843	0.237645
NAT10	N-acetyltransferase 10	21.365	21.9232	21.6055	21.3213	21.8043	21.746	21.9877	20.4922	22.5804	22.2616	21.8649	21.6886		0.898008	0.957258
NBAS	Neuroblastoma-amplified sequence	19.2664	18.8967	17.637	16.5889	19.4613	19.6938	19.822	19.7739	19.9062	19.3542	19.3233	18.7166		0.278476	0.600441
NBN	Nibrin	19.1301	18.6657	19.0736	19.0302	18.4888	19.3669	17.1057	17.8094	18.7472	18.6301	18.6457	18.1762		0.0542868	0.319211
NCAPD2	Condensin complex subunit 1	20.6816	21.3586	20.6318	20.4673	20.8791	20.788	21.0641	21.5374	20.5114	20.3441	20.2669	20.2392		0.0472516	0.298404
NCAPG	Condensin complex subunit 3	19.4684	20.138	18.6057	16.6778	19.1474	19.8198	17.4939	18.1162	17.3831	19.7993	19.7235	19.06		0.0780508	0.366378
NCAPH	Condensin complex subunit 2	19.8422	20.0842	17.7031	20.3064	19.3075	20.1727	20.2817	17.7511	19.9464	19.0462	19.0639	18.1194		0.515521	0.753452
NCBP1	Nuclear cap-binding protein subunit 1	20.3153	19.9286	19.9378	19.9315	20.737	19.393	20.7019	17.7829	21.137	20.632	16.6049	20.4641		0.755607	0.900254
NCEH1	Neutral cholesterol ester hydrolase 1	19.1368	18.8052	19.0986	19.0198	19.8128	17.9762	18.2142	17.837	19.364	16.2598	20.2303	17.0693		0.522077	0.754061
NCK1	Cytoplasmic protein NCK1	18.7035	17.2019	19.0049	18.8658	18.9519	19.2401	17.3577	18.7835	18.7128	18.4115	18.3614	16.7253		0.304545	0.621031
NCKAP1	Nck-associated protein 1	19.3879	19.6933	20.1603	19.6217	19.8116	19.7261	19.4709	20.7529	18.778	18.3352	19.6468	18.1209		0.148224	0.465897
NCL	Nucleolin	26.4676	25.9207	26.6543	25.9626	26.2474	26.2405	26.1627	27.2115	25.9893	26.5865	25.594	26.2253		0.771644	0.906096
NCLN	Nicalin	20.057	19.5936	19.9474	19.9708	20.3084	19.3492	19.9708	16.0109	19.7748	21.5763	20.252	19.7995		0.326875	0.637671
NCOA5	Nuclear receptor coactivator 5	20.3973	18.9846	20.8357	19.7303	19.2982	18.7214	19.3628	19.2387	18.4664	19.2944	17.6473	19.1902		0.059961	0.324647
NCOR1	Nuclear receptor corepressor 1	16.803	18.5015	18.4776	18.9348	19.1832	19.6472	18.1917	17.8021	19.0307	17.6897	19.1316	19.2502		0.569493	0.784672
NCSTN	Nicastrin	20.6232	20.7655	20.4493	20.8368	19.9699	20.073	20.8767	19.3515	20.4051	21.3466	21.2595	21.2626		0.0418557	0.282184
NDC80	Kinetochore protein NDC80 homolog	17.0328	15.2522	17.1509	17.2556	15.7592	18.5473	17.6891	16.3655	17.7161	16.8068	17.2933	17.3747		0.972793	0.990156
NDE1	Nuclear distribution protein nudE homolog 1	17.388	17.1071	16.5439	17.5577	17.0753	17.3218	16.9237	18.3889	17.8702	18.6631	18.2295	17.3286		0.225613	0.555077
NDRG1	Protein NDRG1	20.0899	21.0782	21.3584	21.2725	21.4187	20.6049	20.4418	18.99	19.3456	20.5938	20.0735	19.795		0.147705	0.465658
NDRG3	Protein NDRG3	16.2991	18.5854	20.4945	18.0768	18.6582	16.7976	17.097	17.5933	18.791	17.6693	16.8876	16.2215		0.510475	0.753855
NDUFA10	NADH dehydrogenase [ubiquinone] 1 alpha subcomplex subunit 10, mitochondrial	21.4224	21.1099	20.0505	20.7561	21.6089	21.5483	21.2456	16.5465	22.0692	21.4275	21.6293	23.1082		0.392916	0.683647
NDUFA11	NADH dehydrogenase [ubiquinone] 1 alpha subcomplex subunit 11	17.4847	19.0806	18.0942	17.61	18.9432	16.6301	18.2945	17.0294	16.2621	16.2886	15.7195	20.2368		0.820746	0.927023
NDUFA12	NADH dehydrogenase [ubiquinone] 1 alpha subcomplex subunit 12	19.4095	18.3237	19.9157	19.7742	19.2146	20.0696	17.177	18.0617	18.5633	20.6215	20.3736	19.6174		0.0605246	0.325824
NDUFA13	NADH dehydrogenase [ubiquinone] 1 alpha subcomplex subunit 13	19.6913	16.7053	17.6141	19.9301	20.6086	19.7575	19.4089	20.8378	20.973	16.4378	21.1782	21.4913		0.262634	0.588437
NDUFA2	NADH dehydrogenase [ubiquinone] 1 alpha subcomplex subunit 2	22.1043	22.2939	21.78	21.281	21.2082	20.1319	20.9301	17.6873	19.0951	22.8987	21.3721	21.8547		0.0276211	0.24359
NDUFA4	Cytochrome c oxidase subunit NDUFA4	20.8854	22.2895	21.9935	20.2396	22.452	22.1331	22.7512	20.7017	21.126	17.6321	22.5655	22.7896		0.914199	0.96142
NDUFA5	NADH dehydrogenase [ubiquinone] 1 alpha subcomplex subunit 5	19.3732	21.8936	21.2946	19.0583	22.1494	21.4927	19.4849	19.9815	21.8999	19.4814	22.8992	22.5683		0.777832	0.910226
NDUFA7	NADH dehydrogenase [ubiquinone] 1 alpha subcomplex subunit 7	21.4773	21.7846	20.8852	18.6332	21.8814	21.2145	21.0813	21.895	22.2063	21.2045	21.794	19.423		0.615926	0.822868
NDUFA8	NADH dehydrogenase [ubiquinone] 1 alpha subcomplex subunit 8	18.6828	19.6524	17.2009	18.9463	19.6526	17.0099	18.0678	17.0003	20.2505	17.8326	20.4633	20.1812		0.780503	0.910186
NDUFA9	NADH dehydrogenase [ubiquinone] 1 alpha subcomplex subunit 9, mitochondrial	18.3937	20.775	20.2104	20.7104	20.9411	20.0182	19.8473	20.76	21.824	21.2122	21.3692	22.1062		0.290746	0.611332
NDUFAF1	Complex I intermediate-associated protein 30, mitochondrial	17.5297	18.3397	17.943	17.832	18.4962	17.6073	17.1032	16.5172	16.4972	19.7688	18.093	19.4445		0.00497108	0.136768
NDUFAF2	Mimitin, mitochondrial	19.3404	17.9973	20.4716	20.4436	20.1812	19.3492	20.3749	18.482	20.537	20.9101	21.1892	21.2169		0.096182	0.404065
NDUFAF3	NADH dehydrogenase [ubiquinone] 1 alpha subcomplex assembly factor 3	19.7107	15.9419	19.3693	17.3709	19.0057	18.9399	16.1535	20.4956	17.4145	20.8505	18.9118	17.0663		0.925654	0.968185
NDUFAF7	NADH dehydrogenase [ubiquinone] complex I, assembly factor 7	19.8198	19.5836	19.5563	18.9017	19.3701	18.1403	20.3308	20.1836	19.5123	20.5778	20.5136	19.281		0.286126	0.60469
NDUFB1	NADH dehydrogenase [ubiquinone] 1 beta subcomplex subunit 1	17.3589	20.7196	17.0663	20.7791	17.29	18.8278	20.912	19.6191	19.6787	17.7795	21.7951	18.8498		0.280396	0.599563
NDUFB10	NADH dehydrogenase [ubiquinone] 1 beta subcomplex subunit 10	21.9272	20.1615	20.7431	16.5675	20.9314	22.1384	21.671	16.8514	22.3883	20.8157	22.0465	20.8366		0.799728	0.91824
NDUFB4	NADH dehydrogenase [ubiquinone] 1 beta subcomplex subunit 4	19.9778	18.9745	21.6546	22.4517	19.6124	19.5702	18.8605	19.556	21.0996	22.4126	20.5499	21.2274		0.500358	0.746946
NDUFB8	NADH dehydrogenase [ubiquinone] 1 beta subcomplex subunit 8, mitochondrial	18.7006	19.0061	18.91	18.2906	19.0457	19.0471	17.5157	17.6964	19.3646	16.1144	16.9875	15.9188		0.00579202	0.139607
NDUFB9	NADH dehydrogenase [ubiquinone] 1 beta subcomplex subunit 9	18.8775	16.5002	18.1779	18.8073	17.8349	17.614	19.37	17.5064	17.6277	20.1568	17.3655	19.7778		0.406975	0.691487
NDUFS1	NADH-ubiquinone oxidoreductase 75 kDa subunit, mitochondrial	22.5904	22.9575	22.4329	22.6232	22.9119	22.6579	22.3912	21.6426	23.035	23.4961	23.8626	24.1834		0.00292707	0.115945
NDUFS2	NADH dehydrogenase [ubiquinone] iron-sulfur protein 2, mitochondrial	21.4173	20.2619	20.4341	20.8611	20.3922	21.0662	20.6487	20.7003	21.4822	22.0261	22.1367	21.5845		0.00950337	0.169233
NDUFS3	NADH dehydrogenase [ubiquinone] iron-sulfur protein 3, mitochondrial	22.0034	21.3715	21.183	18.7467	20.6517	20.9071	22.5081	18.9847	21.845	19.3597	22.6475	22.729		0.521305	0.753204
NDUFS4	NADH dehydrogenase [ubiquinone] iron-sulfur protein 4, mitochondrial	20.7702	19.297	16.8466	20.1523	20.3672	20.3315	21.0481	18.4851	20.549	17.8922	22.0603	20.2361		0.712651	0.875738
NDUFS5	NADH dehydrogenase [ubiquinone] iron-sulfur protein 5	18.7769	18.3349	18.7815	16.5846	19.5503	16.814	17.5248	17.4734	18.3688	16.5913	20.1089	20.7093		0.385439	0.679569
NDUFS6	NADH dehydrogenase [ubiquinone] iron-sulfur protein 6, mitochondrial	20.1886	18.9398	17.6471	20.1076	18.2934	16.0067	20.7505	20.4125	20.1468	20.5777	20.4618	20.0475		0.0612237	0.326896
NDUFS7	NADH dehydrogenase [ubiquinone] iron-sulfur protein 7, mitochondrial	18.6582	20.8532	19.8128	19.603	20.3186	20.489	20.0843	19.6191	21.137	20.475	21.8409	22.2662		0.0669914	0.346519
NDUFS8	NADH dehydrogenase [ubiquinone] iron-sulfur protein 8, mitochondrial	19.4957	18.7102	17.235	19.3171	19.8796	19.3621	20.4866	16.5939	19.0831	21.0013	21.2136	21.6152		0.0987135	0.404891
NDUFV1	NADH dehydrogenase [ubiquinone] flavoprotein 1, mitochondrial	21.6443	21.5762	21.3269	21.1942	21.6899	21.5654	21.2587	21.5701	22.0059	22.3392	22.6245	22.7653		0.0411053	0.280416
NDUFV2	NADH dehydrogenase [ubiquinone] flavoprotein 2, mitochondrial	21.0542	19.2673	18.8782	18.4781	20.4701	20.9102	20.7281	20.1724	21.0712	21.2612	18.8111	22.109		0.550692	0.771995
NEDD4L	E3 ubiquitin-protein ligase NEDD4-like	19.4529	18.9082	16.4282	20.3322	19.3874	19.9822	19.7608	18.1977	19.4391	16.7747	18.6212	19.463		0.330627	0.639893
NEDD8	NEDD8	21.7544	20.4621	20.3683	21.2555	21.4589	18.5985	21.3325	20.2291	21.1514	16.7674	20.4404	19.4019		0.139937	0.455032
NEK9	Serine/threonine-protein kinase Nek9	20.1707	20.1135	20.441	19.0192	20.4782	19.7118	20.7331	20.0992	20.6557	18.4604	19.4464	21.1827		0.496851	0.744797
NELFB	Negative elongation factor B	19.1695	18.3335	21.4186	20.5966	20.711	20.9829	20.9789	17.1174	20.6888	18.3519	19.3504	19.0902		0.391726	0.683625
NELFE	Negative elongation factor E	19.8454	19.321	19.7494	20.0773	19.367	20.0525	19.719	17.5498	19.2108	18.2849	17.4114	17.2015		0.00373821	0.123576
NEMF	Nuclear export mediator factor NEMF	18.8109	16.8282	19.264	18.7215	18.2913	19.7818	17.8109	18.6192	17.533	19.3241	16.391	17.1559		0.575742	0.789415
NEU1	Sialidase-1	21.0662	21.1956	21.4352	21.6765	21.1172	21.9542	21.7988	21.6534	22.0705	22.0629	21.5272	19.3669		0.452075	0.714952
NFKB1	Nuclear factor NF-kappa-B p105 subunit;Nuclear factor NF-kappa-B p50 subunit	18.7999	19.1389	19.3415	17.8206	19.5091	18.6068	19.5501	17.3453	19.2666	18.7627	19.2669	19.2874		0.804034	0.917563
NFKB2	Nuclear factor NF-kappa-B p100 subunit;Nuclear factor NF-kappa-B p52 subunit	18.658	16.3858	18.9313	18.5362	15.7782	19.1452	18.1846	18.0492	17.7075	18.3599	18.3452	18.0209		0.894546	0.956683
NFRKB	Nuclear factor related to kappa-B-binding protein	19.3635	19.8352	20.6127	19.4471	20.4712	21.0573	17.8667	19.9909	19.5734	20.2788	18.4844	21.4126		0.494474	0.744345
NFS1	Cysteine desulfurase, mitochondrial	20.9962	19.9006	21.5896	20.6088	20.3434	21.8268	20.9853	21.4969	21.9115	21.5143	20.5972	21.1913		0.628582	0.827574
NFU1	NFU1 iron-sulfur cluster scaffold homolog, mitochondrial	19.1504	20.5904	18.6873	18.1656	20.841	19.4319	19.0206	17.8834	21.0416	21.4239	21.8317	21.8165		0.0745114	0.362496
NGDN	Neuroguidin	20.467	20.4108	20.3586	19.3291	18.5144	19.2642	20.5298	20.0303	21.2508	20.8252	18.8106	20.0391		0.0361842	0.26673
NGEF	Ephexin-1	17.7572	18.656	18.583	17.6195	15.7849	19.1991	19.0841	18.5833	16.8658	16.69	18.8216	17.4638		0.908307	0.961157
NHLRC2	NHL repeat-containing protein 2	19.3547	18.6574	19.2043	16.8254	19.1459	20.2717	17.6469	18.447	19.4687	18.817	20.008	18.4716		0.922507	0.966269
NHP2	H/ACA ribonucleoprotein complex subunit 2	18.8523	20.3949	20.9908	17.2855	16.7296	19.4243	16.5954	17.4429	21.1784	20.5173	20.9374	18.2753		0.473215	0.731571
NHP2L1	NHP2-like protein 1;NHP2-like protein 1, N-terminally processed	21.5905	22.1105	21.6038	19.2639	21.313	19.131	22.1169	17.986	22.4854	21.7502	22.3159	22.7495		0.143419	0.46139
NIF3L1	NIF3-like protein 1	17.583	20.0312	17.3238	19.0934	19.0797	15.2049	20.4793	18.6745	18.1927	18.4876	19.5217	18.6823		0.528229	0.759551
NIFK	MKI67 FHA domain-interacting nucleolar phosphoprotein	20.1093	19.485	20.2157	19.9708	20.1462	20.6213	21.1579	18.073	20.5139	19.7774	20.9577	19.9989		0.946931	0.977924
NIPBL	Nipped-B-like protein	18.8894	18.7777	20.1539	19.5769	19.5898	19.1779	19.3366	20.0155	19.801	20.5296	18.9157	18.7777		0.871043	0.949672
NIPSNAP1	Protein NipSnap homolog 1	21.1328	22.0897	20.7587	21.3078	22.4572	20.7398	21.8569	16.9639	22.3241	22.8993	22.9654	23.5055		0.193083	0.522733
NIT2	Omega-amidase NIT2	19.9996	20.625	20.8269	21.0982	20.3402	20.81	20.7223	18.8742	19.8615	20.57	20.5143	20.8046		0.160858	0.480956
NKAP;NKAPL	NF-kappa-B-activating protein;NKAP-like protein	19.0772	17.5593	18.7449	16.942	18.5833	18.5361	18.7403	18.9243	17.5103	18.6548	18.7104	17.3428		0.802832	0.917462
NKRF	NF-kappa-B-repressing factor	17.9884	18.7438	18.4155	18.0298	17.7004	19.3253	16.6657	16.5775	15.444	19.3435	19.0649	16.4335		0.0259675	0.238162
NLE1	Notchless protein homolog 1	20.4567	20.4407	20.1029	20.6998	20.6428	20.4612	20.9255	20.9939	19.9756	20.4925	20.4307	19.8582		0.363674	0.664144
NLN	Neurolysin, mitochondrial	20.3615	20.0106	20.1216	20.7895	20.5909	20.8795	20.8095	20.1626	20.083	17.2873	20.7994	21.3638		0.737207	0.888591
NME1	Nucleoside diphosphate kinase A	20.0936	21.9548	23.1341	22.5687	21.4536	21.4228	21.5604	18.5278	20.6383	19.9401	16.8534	21.3519		0.127892	0.443532
NME2;NME2P1	Nucleoside diphosphate kinase B;Putative nucleoside diphosphate kinase	24.6635	23.6253	23.7204	24.7488	24.6062	23.7703	23.4366	19.8312	24.2487	21.7417	23.7606	24.3843		0.309109	0.623136
NMT1	Glycylpeptide N-tetradecanoyltransferase 1	21.7032	21.3284	20.4636	21.081	20.7331	21.3315	20.8178	20.6214	21.456	21.5651	20.3679	19.0328		0.418604	0.697426
NNT	NAD(P) transhydrogenase, mitochondrial	20.9905	20.997	20.8217	20.985	20.7448	20.7162	20.448	18.8553	21.2072	21.9511	21.6544	22.2464		0.0204933	0.219672
NO66	Bifunctional lysine-specific demethylase and histidyl-hydroxylase NO66	19.7718	18.2371	17.3641	19.0355	20.3372	19.1961	18.3749	20.8143	19.0988	17.2933	17.4747	18.8625		0.180695	0.505638
NOA1	Nitric oxide-associated protein 1	18.1033	19.1724	18.8572	19.2213	19.2517	18.7115	18.4622	19.2321	20.2978	18.4821	20.62	19.5281		0.303967	0.621039
NOC2L	Nucleolar complex protein 2 homolog	19.9043	19.2617	19.9788	19.7412	20.0964	20.8865	20.4711	18.7131	20.6417	21.3561	20.6997	20.6438		0.132898	0.449706
NOC3L	Nucleolar complex protein 3 homolog	19.3186	17.6551	18.3044	17.5887	17.5434	19.9362	20.2	17.3057	19.4905	18.6167	17.349	16.675		0.405733	0.691117
NOC4L	Nucleolar complex protein 4 homolog	17.3781	18.4823	18.3433	17.4975	16.7459	16.1695	19.0368	16.8626	18.6517	19.8102	18.8857	17.7727		0.0799175	0.369791
NOL10	Nucleolar protein 10	18.9582	19.8539	18.1806	19.5218	19.4059	19.2435	19.0924	19.7737	19.1478	19.9678	18.6191	18.5446		0.557106	0.778555
NOL11	Nucleolar protein 11	18.802	18.995	20.0603	18.1717	16.8522	17.3977	19.4487	17.759	19.8256	17.0697	20.0014	19.9805		0.493267	0.743008
NOL4L	Nucleolar protein 4-like	18.1064	16.4363	16.6678	18.2392	19.2494	18.154	18.4648	17.9163	18.376	17.7876	18.5908	17.7798		0.734962	0.887243
NOL6	Nucleolar protein 6	20.0076	20.8494	19.1678	19.7922	19.8059	19.4933	20.5844	23.0151	20.0704	20.683	20.7494	20.5253		0.150108	0.46961
NOL8	Nucleolar protein 8	19.0762	18.5513	18.7622	19.1856	19.403	18.644	19.1394	17.8344	19.1163	19.3204	19.8264	19.7463		0.0692716	0.350255
NOLC1	Nucleolar and coiled-body phosphoprotein 1	21.6205	21.5455	21.4044	21.6392	21.1754	21.0712	19.9847	18.4715	21.1945	22.0946	21.4173	19.5021		0.313864	0.626776
NOM1	Nucleolar MIF4G domain-containing protein 1	19.2121	18.4711	18.804	19.0974	18.4283	17.0454	17.8928	17.6128	19.0573	19.1866	16.8375	18.549		0.73694	0.888544
NOMO1	Nodal modulator 1	21.1569	20.7077	20.7901	21.103	20.9764	21.4073	19.1991	21.4018	21.4007	21.7937	21.3471	21.0419		0.545023	0.770565
NONO	Non-POU domain-containing octamer-binding protein	22.6655	23.284	23.0633	22.1398	22.7351	22.444	21.9308	20.9478	22.5626	22.4163	20.81	20.1917		0.0189619	0.213279
NOP14	Nucleolar protein 14	19.6497	19.419	19.0028	20.3313	19.0605	19.6322	20.1869	21.5735	20.2016	20.2873	19.7811	19.4137		0.12353	0.436338
NOP16	Nucleolar protein 16	17.2904	18.9368	18.051	17.4112	16.8683	17.746	17.3506	16.8844	17.2546	17.0247	17.329	16.599		0.0196645	0.217333
NOP2	Probable 28S rRNA (cytosine(4447)-C(5))-methyltransferase	21.9888	21.93	22.1124	22.046	21.9858	22.0699	22.5717	22.2761	22.5868	22.7187	21.9539	22.5938		0.0361792	0.2675
NOP56	Nucleolar protein 56	22.5708	22.5704	22.9809	22.541	22.5087	22.8559	22.7851	21.6956	23.2455	23.6299	22.948	23.1565		0.241809	0.568616
NOP58	Nucleolar protein 58	20.9192	21.2455	21.7495	19.6924	21.4517	19.276	22.0151	22.6989	21.3569	20.7714	22.5366	22.4325		0.0543241	0.318707
NOP9	Nucleolar protein 9	19.6474	15.7366	16.858	18.1334	18.8667	19.6523	19.3656	17.403	18.2473	19.3679	19.0314	19.6878		0.683658	0.859897
NOSIP	Nitric oxide synthase-interacting protein	18.9291	19.4619	18.8394	19.1432	19.3779	19.5313	19.3533	19.1457	18.5266	17.7549	19.1868	19.5725		0.628971	0.827104
NPC2	Epididymal secretory protein E1	20.0682	20.0727	19.6064	17.6226	18.9661	21.1367	17.8442	18.4434	20.8263	20.3946	20.8477	21.363		0.254948	0.579424
NPEPPS	Puromycin-sensitive aminopeptidase	23.4953	23.5627	23.4853	23.6744	23.6825	24.1196	23.5735	24.1334	23.752	23.6505	23.5114	23.2874		0.0942335	0.397892
NPLOC4	Nuclear protein localization protein 4 homolog	21.3926	21.228	20.421	20.9611	20.5495	21.0501	20.8083	20.4958	19.8883	19.3416	20.0859	20.5659		0.0554844	0.317224
NPM1	Nucleophosmin	24.3495	24.5992	23.9516	24.7624	25.5382	26.1038	25.1778	24.6789	23.9305	25.0508	23.921	25.1583		0.162104	0.482026
NQO1	NAD(P)H dehydrogenase [quinone] 1	22.2112	23.4453	23.5776	24.1608	24.2582	18.3641	24.0909	21.8726	20.2283	23.7824	22.5979	23.9518		0.853538	0.937744
NQO2	Ribosyldihydronicotinamide dehydrogenase [quinone]	19.1647	20.2716	14.7236	18.805	17.7076	16.0942	17.6952	20.4015	18.2766	18.369	18.1368	19.0494		0.759151	0.901692
NR3C1	Glucocorticoid receptor	17.994	18.3095	18.363	15.9401	18.2571	17.6506	18.4548	18.3344	18.1265	18.8799	18.1378	17.0256		0.238962	0.567066
NRAS;HRAS;KRAS	GTPase NRas;GTPase HRas;GTPase HRas, N-terminally processed;GTPase KRas;GTPase KRas, N-terminally processed	17.3255	19.4063	20.4987	19.8875	15.4076	19.3488	19.3027	17.8913	16.1035	18.8792	21.4747	15.9193		0.830633	0.929262
NRD1	Nardilysin	20.4914	21.0899	19.8543	21.5194	20.4767	18.0199	20.2022	21.0203	19.0352	20.1294	20.957	20.2734		0.898192	0.957158
NSDHL	Sterol-4-alpha-carboxylate 3-dehydrogenase, decarboxylating	20.6312	20.5689	20.7739	21.2216	20.8655	20.6614	19.817	16.3055	21.2788	21.786	21.7299	21.649		0.107869	0.417585
NSF	Vesicle-fusing ATPase	22.2264	21.9343	20.8738	22.1342	22.2338	22.1489	22.6375	20.8598	22.4741	22.1185	22.3538	22.1176		0.770376	0.905867
NSFL1C	NSFL1 cofactor p47	23.3647	23.385	23.7007	23.3476	23.2557	23.2905	23.2231	23.1124	23.4901	22.9809	22.904	22.7345		0.00526638	0.136038
NSL1	Kinetochore-associated protein NSL1 homolog	19.3788	15.9807	17.8135	17.8398	17.9315	18.1582	16.1291	16.5683	17.8572	16.4346	16.2654	17.4108		0.450758	0.714444
NSUN2	tRNA (cytosine(34)-C(5))-methyltransferase	21.6803	21.9019	21.2434	21.5002	21.8866	22.1191	21.6727	22.4854	21.5336	21.6284	21.5129	21.5893		0.608103	0.815881
NSUN4	5-methylcytosine rRNA methyltransferase NSUN4	17.2961	19.2939	17.6674	17.9184	17.9063	18.223	19.9632	18.8223	19.203	20.1538	20.4291	20.0614		0.015673	0.203606
NT5C2	Cytosolic purine 5-nucleotidase	15.3846	18.3941	19.6262	17.2561	17.2911	19.1448	17.696	19.1529	18.9682	16.5474	15.8595	15.857		0.119282	0.42728
NT5DC1	5-nucleotidase domain-containing protein 1	19.593	20.2137	20.2094	19.3133	18.9364	17.2435	18.287	19.0587	18.6056	17.0053	17.8394	19.1039		0.0221629	0.225143
NT5DC2	5-nucleotidase domain-containing protein 2	19.5278	19.686	19.52	19.2101	19.3326	17.5964	19.984	19.4644	19.3193	19.0088	20.1586	20.3266		0.169863	0.488698
NT5DC3	5-nucleotidase domain-containing protein 3	18.0837	17.3809	17.8369	17.6455	16.9296	18.877	19.8202	18.1347	18.2874	18.8208	18.4471	19.777		0.210018	0.537101
NT5E	5-nucleotidase	19.5105	18.7297	19.6279	19.4992	19.7109	17.4712	18.3563	20.3332	19.884	18.0963	20.1221	20.1963		0.835954	0.930979
NTPCR	Cancer-related nucleoside-triphosphatase	19.6441	15.1956	19.9708	19.0277	19.017	20.0236	19.8392	17.3515	20.1041	15.9489	17.7325	17.48		0.305676	0.621926
NUB1	NEDD8 ultimate buster 1	17.8822	18.1719	17.0771	16.1491	18.3311	16.8835	18.5103	17.997	17.229	17.3271	18.0315	16.9141		0.895652	0.957266
NUBP1	Cytosolic Fe-S cluster assembly factor NUBP1	17.0052	17.3538	19.7951	19.3534	20.1992	18.6079	17.7602	19.4108	17.5769	17.4828	17.6692	17.5989		0.160605	0.481762
NUBP2	Cytosolic Fe-S cluster assembly factor NUBP2	18.6964	19.4177	18.9794	18.8397	19.3747	17.178	17.7954	19.4046	18.1271	17.6779	17.5156	18.3012		0.877363	0.950969
NUBPL	Iron-sulfur protein NUBPL	17.0306	18.2802	17.0312	16.4765	18.9067	18.5857	18.2674	17.4183	18.5752	19.3822	17.2405	19.3402		0.359673	0.661096
NUCB1	Nucleobindin-1	22.7365	22.5688	22.3684	22.7804	22.4786	22.6547	22.7758	22.0973	23.1862	22.9759	22.685	22.5259		0.940624	0.974448
NUCB2	Nucleobindin-2;Nesfatin-1	20.4994	16.6908	19.235	20.3566	15.8517	18.2636	17.3896	16.885	17.8371	19.16	16.1296	19.5416		0.374222	0.668014
NUCKS1	Nuclear ubiquitous casein and cyclin-dependent kinase substrate 1	20.1066	20.2667	17.8246	21.2765	19.3271	16.8921	14.4701	17.0941	16.8267	18.5121	16.5939	19.7899		0.124147	0.435707
NUDC	Nuclear migration protein nudC	23.3919	22.1253	23.5628	22.6076	23.0535	24.0169	23.9059	23.3877	22.7686	23.3145	22.8818	23.0094		0.916374	0.962537
NUDCD1	NudC domain-containing protein 1	18.4999	18.7636	19.1702	19.1753	16.3273	18.4697	17.0652	19.3155	19.278	17.0052	19.1314	18.7097		0.594412	0.807961
NUDCD2	NudC domain-containing protein 2	19.8951	20.1425	20.4486	19.8363	19.9229	20.8926	20.5802	17.6537	19.8771	18.7322	19.6692	18.2371		0.12615	0.439984
NUDCD3	NudC domain-containing protein 3	18.8258	18.6173	18.1264	16.0179	18.35	19.6732	17.0084	18.1189	16.9719	16.4895	17.4414	18.2048		0.303475	0.620789
NUDT1	7,8-dihydro-8-oxoguanine triphosphatase	17.0203	17.7288	18.675	18.1378	18.9492	16.6754	18.5212	17.4157	17.7991	17.9033	15.3954	17.9722		0.63889	0.833106
NUDT16L1	Protein syndesmos	16.7801	19.3909	19.2473	19.4021	17.628	18.0409	19.0012	18.8546	18.5625	19.0849	19.249	19.0898		0.7316	0.885677
NUDT19	Nucleoside diphosphate-linked moiety X motif 19, mitochondrial	17.6992	19.7989	15.4706	18.2874	19.7026	17.9321	18.1489	18.8355	18.4835	17.1271	18.6636	16.0086		0.596805	0.810454
NUDT21	Cleavage and polyadenylation specificity factor subunit 5	21.6706	21.9018	21.6059	21.7418	20.5688	21.3555	21.7449	21.4473	19.7714	20.919	21.7766	21.8068		0.641044	0.833372
NUDT4		17.9989	20.0993	20.3911	20.2093	18.4107	18.6137	20.313	16.6472	17.6026	19.4484	18.2253	16.2236		0.358554	0.660396
NUDT5	ADP-sugar pyrophosphatase	20.9419	21.041	21.5407	21.1544	20.6464	21.7963	21.2038	21.9101	21.4629	21.0488	20.6073	21.2475		0.440555	0.706681
NUDT9	ADP-ribose pyrophosphatase, mitochondrial	16.8942	18.5803	18.432	16.5354	17.2161	19.5687	16.4444	17.6696	17.3686	18.2357	19.4998	17.8013		0.436167	0.70429
NUFIP2	Nuclear fragile X mental retardation-interacting protein 2	20.272	20.1352	21.2336	20.5435	20.8956	21.3065	19.7431	20.4482	20.8919	20.7918	20.0265	18.5417		0.252311	0.577723
NUMA1	Nuclear mitotic apparatus protein 1	22.8003	22.9983	23.1394	23.3027	22.9497	23.2427	23.1629	24.0006	23.0821	22.7466	22.6811	22.4858		0.0260681	0.237182
NUMB	Protein numb homolog	18.2663	17.575	18.7868	17.7327	18.1456	18.6519	18.3432	18.535	17.4055	16.2886	16.4909	17.3533		0.0254122	0.237004
NUP107	Nuclear pore complex protein Nup107	20.1505	20.308	19.8634	19.4631	20.2056	20.593	20.0489	16.7873	19.9326	20.2525	19.9391	19.488		0.323219	0.634061
NUP133	Nuclear pore complex protein Nup133	19.7823	19.8249	18.5713	19.5983	20.5283	18.0594	18.7325	20.9719	20.68	20.3482	20.9432	19.8718		0.508994	0.752843
NUP153	Nuclear pore complex protein Nup153	21.1644	21.0759	21.318	20.9117	21.0188	20.9693	21.0661	20.65	20.6535	21.0183	20.7218	19.3364		0.110525	0.419558
NUP155	Nuclear pore complex protein Nup155	18.2484	17.5162	19.175	19.3685	18.5703	18.4752	19.1195	19.6206	19.5293	19.4086	19.5226	19.3834		0.0249878	0.237084
NUP160	Nuclear pore complex protein Nup160	19.2685	18.7961	19.3958	18.6491	19.6217	19.3578	19.9074	20.6049	19.1071	19.5687	19.9376	19.1136		0.276254	0.598857
NUP205	Nuclear pore complex protein Nup205	21.3797	21.5121	21.5775	21.3331	21.3825	21.0079	21.6688	21.4955	21.3011	22.1595	22.0109	21.7249		0.0157169	0.203031
NUP210	Nuclear pore membrane glycoprotein 210	20.1274	20.2162	20.4825	19.7428	20.1235	19.7058	20.5551	20.9405	20.4545	20.8103	20.9405	21.2062	+	0.000201172	0.0488889
NUP214	Nuclear pore complex protein Nup214	20.2791	20.872	20.5225	20.6762	20.7332	20.8709	18.8276	19.9642	19.9223	20.5098	20.4199	20.3568		0.0406689	0.27903
NUP35	Nucleoporin NUP53	19.1708	19.1591	19.4808	19.2746	16.0402	19.6061	18.7775	20.122	19.3004	19.8153	19.5776	16.9566		0.762692	0.901947
NUP43	Nucleoporin Nup43	19.3414	19.8416	20.0748	19.6002	19.7453	19.7931	20.0205	19.6663	19.4458	19.7106	16.8674	19.2274		0.357258	0.659199
NUP50	Nuclear pore complex protein Nup50	19.7942	20.8693	19.3739	19.609	20.6888	19.9981	20.3484	18.4276	20.1837	19.8671	19.7081	18.3844		0.643228	0.833169
NUP54	Nucleoporin p54	20.2598	19.5534	20.6738	20.6955	19.4206	19.1354	20.5918	21.0845	20.3161	19.5519	20.431	20.7315		0.349847	0.652792
NUP62	Nuclear pore glycoprotein p62	20.0725	20.0756	18.8838	17.0649	20.7626	17.4435	17.2732	19.9087	17.4755	19.6986	20.3192	20.3901		0.21605	0.544623
NUP85	Nuclear pore complex protein Nup85	19.9094	20.1381	16.0481	19.532	20.2565	20.1568	20.4118	19.4761	19.1081	20.3682	19.8706	19.7603		0.773026	0.907184
NUP88	Nuclear pore complex protein Nup88	19.5464	19.4161	19.4967	18.812	19.2509	19.4087	19.4832	18.7642	19.3739	19.512	19.6677	18.1416		0.937065	0.972034
NUP93	Nuclear pore complex protein Nup93	20.7203	21.6633	21.4076	20.2167	21.4881	20.7768	21.7586	21.6173	21.5724	21.8657	21.4189	21.5529		0.0942268	0.398523
NUP98	Nuclear pore complex protein Nup98-Nup96;Nuclear pore complex protein Nup98;Nuclear pore complex protein Nup96	20.4685	21.0614	20.3707	21.8625	21.3112	21.7118	20.9268	20.7313	21.4376	20.0538	21.0947	21.8653		0.242541	0.56913
NUTF2	Nuclear transport factor 2	22.1904	22.1345	22.6112	22.4246	23.0116	17.7644	21.1602	19.8818	21.2421	18.9427	22.2987	22.2011		0.454493	0.716749
NXF1	Nuclear RNA export factor 1	15.2593	20.0385	18.8322	20.0984	19.5857	19.2067	19.4615	16.9195	18.5852	20.5446	20.0893	19.8435		0.40286	0.689366
NXN	Nucleoredoxin	19.2184	20.542	18.5022	18.1278	19.7507	19.2226	18.8241	20.483	19.1001	19.1558	20.0074	18.9319		0.872225	0.950294
OAT	Ornithine aminotransferase, mitochondrial;Ornithine aminotransferase, hepatic form;Ornithine aminotransferase, renal form	21.5254	21.3803	21.163	22.018	21.7453	22.0377	21.7712	20.7564	22.0115	22.0515	23.0598	22.9346		0.0256002	0.236237
OBSL1	Obscurin-like protein 1	18.6929	19.7467	19.2479	18.5551	18.5657	19.156	19.0115	17.2916	19.7174	19.2703	16.8812	19.6968		0.436612	0.704756
OCIAD1	OCIA domain-containing protein 1	17.0317	19.8885	19.1329	19.8588	20.1492	20.2402	16.9144	17.8008	20.4477	16.2683	20.0268	19.9092		0.423397	0.697008
OCLN	Occludin	18.8417	16.1432	18.0172	19.8427	18.141	18.6329	17.8367	17.3968	18.8945	17.2734	17.6194	18.0662		0.438508	0.705413
OFD1	Oral-facial-digital syndrome 1 protein	17.417	17.8877	18.9586	18.8678	18.4525	17.2725	16.6059	18.2889	18.4612	19.1652	18.2701	16.5465		0.956196	0.98327
OGDH	2-oxoglutarate dehydrogenase, mitochondrial	20.5759	21.2979	21.1121	20.7318	21.453	20.8804	21.5393	21.5803	21.7667	22.0084	22.7667	22.5793		0.00270023	0.112857
OGFR	Opioid growth factor receptor	21.7598	21.9261	21.8808	20.976	21.4676	21.8922	21.3852	21.4699	21.6063	21.1331	21.2143	21.3307		0.0567565	0.320144
OGT	UDP-N-acetylglucosamine--peptide N-acetylglucosaminyltransferase 110 kDa subunit	18.1043	17.1664	18.7367	19.6672	17.8107	18.9945	19.9383	19.0026	16.363	18.376	17.9632	18.8715		0.885071	0.953597
OLA1	Obg-like ATPase 1	23.1173	22.744	22.995	22.5926	22.2753	22.8664	22.8858	22.8564	22.8435	22.6252	22.3954	22.1614		0.0898451	0.389503
OPA1	Dynamin-like 120 kDa protein, mitochondrial;Dynamin-like 120 kDa protein, form S1	20.5416	20.6235	20.3373	20.1092	20.0768	20.0331	20.054	20.7279	20.6914	21.7807	21.747	21.8036	+	7.04068e-06	0.012
OPLAH	5-oxoprolinase	20.846	20.4687	21.0287	20.9143	20.6099	20.9391	21.1533	21.0167	20.7026	19.3328	20.4605	20.2063		0.0170897	0.208722
ORC4	Origin recognition complex subunit 4	18.5369	18.7312	15.5615	17.4239	18.594	16.732	16.268	18.7462	19.18	16.7162	17.7893	18.3432		0.945864	0.977517
ORM1	Alpha-1-acid glycoprotein 1	19.5602	19.4922	18.66	18.1848	19.0414	16.9148	19.024	16.6598	18.5641	17.3048	18.0557	20.509		0.257027	0.580666
OS9	Protein OS-9	20.8104	20.5121	19.6979	19.6647	20.8018	18.3436	17.6543	17.0683	20.314	17.6643	20.7037	20.5276		0.211325	0.538801
OSBP	Oxysterol-binding protein 1	20.3548	20.2928	20.2871	19.4551	20.2578	18.3885	19.0668	20.1397	20.9419	20.1304	19.7201	18.8835		0.24257	0.568746
OSBPL8	Oxysterol-binding protein-related protein 8	18.5477	18.4702	18.2332	18.3304	18.9252	16.6894	17.0563	16.7845	16.4588	18.1255	17.724	19.0377		0.0237989	0.23222
OSBPL9	Oxysterol-binding protein-related protein 9	17.1202	19.2215	18.2943	18.4191	18.1672	16.7467	16.1124	17.7592	19.1154	17.108	18.3257	15.9256		0.511892	0.752687
OSGEP	Probable tRNA N6-adenosine threonylcarbamoyltransferase	18.354	17.2839	18.4202	17.5821	17.9533	18.9574	17.931	17.1444	18.3494	17.7184	17.0394	16.3696		0.106472	0.41812
OSTF1	Osteoclast-stimulating factor 1	17.6437	18.0971	16.7078	17.9208	20.1479	19.697	17.5284	17.6501	17.6418	19.1684	19.7582	18.9727		0.0328921	0.256652
OTUB1	Ubiquitin thioesterase OTUB1	21.1953	21.3323	20.0812	21.2566	21.2377	21.5081	21.0694	21.893	21.0584	21.4476	20.8244	20.9094		0.541898	0.767995
OXR1	Oxidation resistance protein 1	18.9807	19.5169	18.5894	18.4817	19.087	19.1119	18.0614	18.5008	18.6775	18.4443	19.1614	17.0657		0.12431	0.435712
OXSM	3-oxoacyl-[acyl-carrier-protein] synthase, mitochondrial	18.7779	18.4771	17.8738	18.3882	18.3518	17.5075	18.6087	19.7624	18.4482	20.3183	19.7315	18.7912		0.0492602	0.305218
OXSR1	Serine/threonine-protein kinase OSR1	20.9431	19.581	21.0023	19.681	19.6115	21.2556	19.1311	18.1763	21.0896	18.5655	19.4837	19.4407		0.168047	0.487228
P4HA1	Prolyl 4-hydroxylase subunit alpha-1	23.1877	22.5616	22.6248	23.1079	23.0537	21.7607	22.4051	21.8736	22.594	22.5993	22.8643	23.1037		0.332873	0.642796
P4HA2	Prolyl 4-hydroxylase subunit alpha-2	21.1008	21.2219	21.6821	21.0746	20.7634	22.1685	21.0335	20.2266	21.6845	21.1882	21.7066	21.2986		0.761479	0.902052
P4HB	Protein disulfide-isomerase	26.7759	26.0702	26.8064	25.9465	26.0035	26.7394	26.7227	24.2239	25.8147	26.5783	25.3476	25.8809		0.768907	0.904654
PA2G4	Proliferation-associated protein 2G4	23.7285	23.7492	24.0115	23.6369	23.3449	23.2863	23.6837	23.3944	23.8762	22.7403	23.513	23.1138		0.025571	0.236758
PAAF1	Proteasomal ATPase-associated factor 1	19.4587	16.3978	17.8018	16.9504	16.7896	19.8782	18.2405	18.6221	18.5174	15.4999	19.6449	19.086		0.969627	0.989622
PABPC1	Polyadenylate-binding protein 1	23.4948	24.2007	23.8648	22.1325	23.7157	24.18	23.8991	24.246	23.6722	23.6267	23.7803	23.7865		0.532979	0.761931
PABPC4	Polyadenylate-binding protein 4	21.4009	22.1838	19.7382	20.7045	22.16	21.4399	19.3388	19.1465	21.3018	21.1345	21.3494	21.2922		0.161548	0.480488
PABPN1	Polyadenylate-binding protein 2	21.3854	21.4112	20.4618	17.329	21.4618	18.9686	21.4899	19.5749	21.4399	21.6012	21.7411	20.9431		0.386957	0.679835
PACSIN2	Protein kinase C and casein kinase substrate in neurons protein 2	21.4397	21.6592	21.3019	20.8352	21.9214	22.1165	21.9469	23.0221	21.2517	21.6393	21.5292	21.9452		0.54832	0.771011
PACSIN3	Protein kinase C and casein kinase substrate in neurons protein 3	20.2632	20.6907	20.2166	20.941	20.668	20.727	21.4494	22.296	19.8501	21.3692	20.9314	21.3002		0.258172	0.582701
PAF1	RNA polymerase II-associated factor 1 homolog	20.058	19.7282	20.0212	19.4498	19.7796	16.4592	20.0612	19.2971	19.1865	19.8881	19.758	18.2485		0.25281	0.577597
PAFAH1B1	Platelet-activating factor acetylhydrolase IB subunit alpha	19.3957	19.5405	19.4324	19.929	19.4089	18.4683	19.7873	15.5479	19.9805	19.6737	19.4437	19.8772		0.553997	0.774797
PAFAH1B2	Platelet-activating factor acetylhydrolase IB subunit beta	18.3688	18.1681	20.4946	18.699	21.8687	18.9514	17.1925	18.4126	20.2746	20.8058	17.742	21.3212		0.528228	0.759898
PAFAH1B3	Platelet-activating factor acetylhydrolase IB subunit gamma	18.0649	20.3695	18.5963	19.7579	19.77	21.057	18.6145	17.8197	21.132	21.3925	19.7411	18.5895		0.708375	0.875665
PAH	Phenylalanine-4-hydroxylase	21.3986	21.501	21.6978	20.8682	22.9875	18.5379	20.3963	20.7204	20.6141	21.1385	21.1398	21.0862		0.597767	0.810575
PAICS	Multifunctional protein ADE2;Phosphoribosylaminoimidazole-succinocarboxamide synthase;Phosphoribosylaminoimidazole carboxylase	23.1477	23.5932	23.2312	23.861	24.2132	23.785	23.8848	21.9183	23.6938	23.686	23.7485	22.7514		0.41503	0.695038
PAIP1	Polyadenylate-binding protein-interacting protein 1	19.9241	20.3775	20.0862	17.7442	19.8743	20.3253	18.7377	17.4413	20.5465	16.2567	19.1873	18.2424		0.144799	0.460333
PAK2	Serine/threonine-protein kinase PAK 2;PAK-2p27;PAK-2p34	20.9767	20.5449	20.7239	21.41	20.8636	21.1003	21.7212	20.7739	20.8535	21.2411	20.3075	19.9049		0.393501	0.683645
PALM	Paralemmin-1	18.1721	15.9245	19.2669	15.9542	18.2391	17.7523	18.4614	18.3573	18.508	18.4616	19.0558	19.3031		0.368755	0.665671
PAM16	Mitochondrial import inner membrane translocase subunit TIM16	20.7873	21.2345	20.375	20.465	21.7473	19.8198	21.0559	16.0418	21.0362	21.856	22.4697	21.6793		0.212844	0.540385
PANK2	Pantothenate kinase 2, mitochondrial	18.4272	18.3469	19.3694	17.6083	18.5466	18.535	17.845	16.871	18.1174	18.3397	16.9172	16.2692		0.0859766	0.384104
PANK4	Pantothenate kinase 4	18.2569	18.2775	18.3198	18.804	18.1221	18.2276	16.9329	17.8605	16.6898	17.1078	18.3002	17.6925		0.229945	0.558701
PAPD5	Non-canonical poly(A) RNA polymerase PAPD5	18.2246	18.7076	18.3376	19.0868	18.2305	18.9502	18.1011	17.2325	16.0673	18.3873	18.1612	18.0864		0.0390321	0.276205
PAPOLA	Poly(A) polymerase alpha	20.6268	19.1004	20.7181	18.3311	19.4428	21.1122	21.1207	20.3945	20.1541	20.7502	18.2633	20.0687		0.596246	0.809938
PAPSS1	Bifunctional 3-phosphoadenosine 5-phosphosulfate synthase 1;Sulfate adenylyltransferase;Adenylyl-sulfate kinase	21.3755	20.5522	22.0136	21.9174	21.4746	22.4518	21.7965	17.8299	21.8195	21.3651	20.579	21.2697		0.442568	0.707421
PARD3	Partitioning defective 3 homolog	18.9036	18.1374	18.2728	18.9872	18.5711	16.2412	16.2355	18.6294	17.9546	15.6141	18.2157	17.4078		0.372715	0.666539
PARK7	Protein deglycase DJ-1	23.1464	22.611	23.6223	22.887	23.4691	23.7975	23.0803	21.0133	23.1327	23.1166	23.2985	23.0711		0.361964	0.662962
PARN	Poly(A)-specific ribonuclease PARN	19.8164	19.4121	18.424	19.1104	19.3878	20.4392	19.2978	20.795	21.0666	18.7816	19.7282	20.2036		0.299861	0.617484
PARP1	Poly [ADP-ribose] polymerase 1	20.9429	21.7856	21.4686	21.378	21.6185	21.404	22.2082	22.799	22.5266	22.5916	22.9095	22.9546	+	0.000240808	0.0469091
PARP4	Poly [ADP-ribose] polymerase 4	18.4484	16.2182	18.4013	17.8659	16.8256	17.3609	16.9867	19.3984	17.4453	18.3066	18.2474	18.2987		0.616598	0.823542
PARS2	Probable proline--tRNA ligase, mitochondrial	15.1537	18.2537	15.0725	17.2661	18.0782	17.6007	16.8414	16.9413	17.5324	17.937	18.3682	18.4981		0.0232814	0.229667
PARVA	Alpha-parvin	18.8571	18.5416	19.5779	19.9902	17.7885	17.2508	19.0303	17.2899	19.0657	17.5687	18.5178	17.11		0.664062	0.846924
PATL1	Protein PAT1 homolog 1	15.7897	18.7574	17.8515	17.7131	18.3148	17.8604	18.4134	17.8818	17.0335	18.3427	17.4518	17.3174		0.803739	0.917904
PAWR	PRKC apoptosis WT1 regulator protein	18.3173	20.0771	17.3475	18.9404	19.6413	19.1035	19.1169	17.2243	18.1737	18.6075	18.1383	18.2526		0.366971	0.66538
PAXBP1	PAX3- and PAX7-binding protein 1	18.4747	16.0933	16.9274	18.6916	18.5856	20.5115	19.0454	19.0654	19.2962	17.5215	18.5833	18.0452		0.145049	0.460675
PBDC1	Protein PBDC1	21.5669	20.7851	21.1094	21.3578	21.1637	21.2508	21.268	21.4525	20.6781	20.7371	20.4228	21.2929		0.421058	0.697942
PBXIP1	Pre-B-cell leukemia transcription factor-interacting protein 1	20.5265	20.5391	20.5548	20.6551	20.583	20.49	20.5729	21.0288	20.6393	21.5478	20.8007	20.3741		0.310126	0.624236
PC	Pyruvate carboxylase, mitochondrial	22.4867	22.5602	22.9036	22.5538	22.753	22.6761	23.4889	23.0032	22.9532	23.6611	23.8218	24.1959	+	0.000160067	0.0416471
PCBD1	Pterin-4-alpha-carbinolamine dehydratase	22.747	20.2888	22.6197	20.9132	19.4552	23.3998	20.7964	16.566	20.9378	17.1768	22.3535	16.1501		0.153642	0.472554
PCBP1	Poly(rC)-binding protein 1	24.2473	23.9247	24.5417	23.5066	24.0262	23.8539	23.3985	23.3434	23.8363	24.0401	23.0364	24.2371		0.0990832	0.405134
PCBP2	Poly(rC)-binding protein 2	22.3221	21.8964	22.0949	21.4271	21.9269	22.9392	22.6069	17.7395	22.7284	21.2233	21.4775	21.7778		0.671516	0.851424
PCCA	Propionyl-CoA carboxylase alpha chain, mitochondrial	21.3429	21.218	21.484	21.4887	21.2765	21.5518	22.0027	21.7628	21.8584	22.722	22.3897	22.5824	+	2.26731e-06	0.016
PCCB	Propionyl-CoA carboxylase beta chain, mitochondrial	21.9387	21.2478	21.6521	21.5252	21.7809	21.73	22.4076	23.0212	22.1311	22.944	22.4079	23.1281		0.00360592	0.123854
PCF11	Pre-mRNA cleavage complex 2 protein Pcf11	17.5818	17.361	17.5496	18.427	16.7907	17.2166	18.4213	17.3025	16.7796	16.2535	17.712	17.9664		0.930661	0.968327
PCIF1	Phosphorylated CTD-interacting factor 1	18.6837	18.1328	17.8076	18.2356	17.2573	18.1727	16.928	17.7223	16.8184	17.9332	17.9955	17.6739		0.147968	0.465495
PCK2	Phosphoenolpyruvate carboxykinase [GTP], mitochondrial	23.3074	22.9057	23.3298	23.7593	22.8589	23.5395	23.9026	23.2242	23.3764	23.9958	23.9377	23.9546		0.0317062	0.256429
PCM1	Pericentriolar material 1 protein	20.5869	20.6203	21.5569	21.5798	20.65	21.8392	21.0922	21.0869	21.6733	20.5981	21.157	20.1929		0.276964	0.599793
PCMT1	Protein-L-isoaspartate(D-aspartate) O-methyltransferase	22.2193	21.8636	22.2387	22.2614	21.5656	22.1421	22.0813	20.8471	22.1848	20.9882	21.8345	22.2203		0.915497	0.962213
PCNA	Proliferating cell nuclear antigen	24.1939	23.4531	24.5142	24.0493	23.1822	23.9252	23.9466	22.7097	24.1183	23.7155	22.3919	23.2741		0.657044	0.840941
PCNP	PEST proteolytic signal-containing nuclear protein	19.9701	21.834	21.2099	21.4664	20.9521	20.6828	20.435	21.9267	19.7922	19.5227	21.3109	20.8592		0.778242	0.909719
PCYOX1	Prenylcysteine oxidase 1	22.0108	21.5723	21.5822	21.4999	21.2209	21.9086	20.9521	21.0896	22.1107	22.4448	22.1339	21.2765		0.511262	0.75344
PCYT1A	Choline-phosphate cytidylyltransferase A	19.7927	19.8217	18.2953	20.0778	19.7866	19.4274	20.2555	21.9432	19.8183	20.4974	20.5866	19.9446		0.258885	0.584013
PCYT2	Ethanolamine-phosphate cytidylyltransferase	21.6166	21.7463	22.2976	21.7	21.9547	22.6437	21.9837	20.1942	22.0406	21.9198	20.9733	21.8659		0.427533	0.700337
PDAP1	28 kDa heat- and acid-stable phosphoprotein	21.3253	20.8321	20.6957	20.7516	20.5262	20.891	21.418	21.7412	20.575	20.7471	19.9711	20.0929		0.0560307	0.317074
PDCD10	Programmed cell death protein 10	19.8789	19.8305	19.9811	16.8564	20.103	19.3501	19.8	18.9634	17.4428	19.9247	19.8421	18.6263		0.80162	0.918581
PDCD11	Protein RRP5 homolog	20.5089	21.288	21.4133	20.6555	20.4845	20.9988	22.1358	20.9884	21.9469	21.9294	21.7346	21.8637		0.0140918	0.195319
PDCD4	Programmed cell death protein 4	20.8617	20.9251	19.9645	20.4615	21.1584	21.7182	21.1946	19.2656	20.6153	20.3568	20.2007	19.9573		0.277454	0.600153
PDCD5	Programmed cell death protein 5	21.6798	21.9135	21.7442	22.098	22.1201	21.9522	21.5316	17.0349	20.9546	21.7336	21.1216	20.4246		0.127218	0.442723
PDCD6	Programmed cell death protein 6	20.8435	19.49	21.0061	19.6853	21.7385	18.0953	17.2287	16.567	19.4966	19.9513	21.6288	21.0854		0.0453904	0.293075
PDCD6IP	Programmed cell death 6-interacting protein	23.1558	22.7261	23.0707	23.3352	22.3407	22.8183	22.8537	23.1399	22.5515	22.7577	22.7257	22.0753		0.48017	0.734692
PDCL3	Phosducin-like protein 3	19.2724	18.8056	19.2906	19.4252	18.8722	18.8926	18.5055	17.7562	18.8572	19.6882	18.4894	18.6899		0.157125	0.477691
PDE12	2,5-phosphodiesterase 12	20.1721	20.4681	19.5624	20.0735	19.8544	20.3856	20.8314	19.5659	19.9988	20.9838	20.4551	21.3156		0.100126	0.407517
[truncated: 1,259 more rows]

## Sheet: Control-PA
Gene names	Protein names	Control_1	Control_2	Control_3	PA125_1	PA125_2	PA125_3	PA250_1	PA250_2	PA250_3	PA500_1	PA500_2	PA500_3	ANOVA Significant	ANOVA p value	ANOVA q-value
A1CF	APOBEC1 complementation factor	20.399	20.7046	20.3243	20.2356	20.6141	20.8582	20.4674	19.7956	20.6	20.4719	21.035	15.5174		0.511002	0.737307
A2M	Alpha-2-macroglobulin	21.844	21.2828	21.4642	21.7286	22.0026	21.4141	22.2704	22.1454	22.0083	22.7493	23.1004	22.5564		0.00022096	0.100471
AAAS	Aladin	16.5445	18.7371	18.0488	18.9295	18.98	16.7013	19.3754	19.7196	19.426	19.8207	19.934	19.1677		0.0506135	0.335537
AACS	Acetoacetyl-CoA synthetase	17.875	18.4226	20.2814	20.6429	20.5971	19.9933	20.0463	19.8039	20.2445	20.0227	19.8093	20.0074		0.117433	0.43175
AAK1	AP2-associated protein kinase 1	17.9029	16.7167	17.7165	16.0594	18.0748	16.7284	17.6204	16.9593	17.6022	17.4821	18.136	20.196		0.185292	0.509188
AAMDC	Mth938 domain-containing protein	18.98	19.1566	19.0213	19.5537	19.1119	19.2616	18.8478	19.5091	18.5011	16.9021	18.7153	18.9749		0.176443	0.515184
AAMP	Angio-associated migratory cell protein	20.1216	19.1386	20.2626	20.1756	20.5673	18.7195	16.9216	19.7045	17.5543	19.0365	19.3308	20.0583		0.103495	0.415635
AAR2	Protein AAR2 homolog	18.7869	18.9092	17.1792	17.7501	16.427	17.8699	17.4596	17.3167	16.004	16.827	16.3109	17.1834		0.0263847	0.289287
AARS	Alanine--tRNA ligase, cytoplasmic	23.4301	23.583	23.6238	23.6986	23.4099	23.7901	23.8685	23.3286	23.9938	23.2404	23.2068	23.729		0.370897	0.73116
AARS2	Alanine--tRNA ligase, mitochondrial	21.5147	21.3104	20.9446	20.9594	21.8015	21.07	22.0012	21.894	21.8387	22.1838	22.1717	22.1952		0.00304513	0.161793
AARSD1	Alanyl-tRNA editing protein Aarsd1	19.1471	19.5913	19.1335	19.5853	20.1836	18.9542	17.2653	19.1092	17.3638	19.6637	19.1808	18.2254		0.0398729	0.32863
AASDHPPT	L-aminoadipate-semialdehyde dehydrogenase-phosphopantetheinyl transferase	15.9219	19.1654	17.1098	17.8939	17.6121	19.4912	16.7622	17.6495	17.134	18.4858	16.0018	17.4893		0.637299	0.80965
AASS	Alpha-aminoadipic semialdehyde synthase, mitochondrial;Lysine ketoglutarate reductase;Saccharopine dehydrogenase	20.0584	16.6317	19.4611	17.8464	19.5628	20.4915	17.9885	21.1471	19.3448	21.3609	20.2894	20.7016		0.3989	0.654299
AATF	Protein AATF	18.9355	19.7646	19.3477	19.9548	20.0125	19.7025	19.2721	19.6461	19.5476	19.5107	19.8746	18.2678		0.455853	0.732507
ABAT	4-aminobutyrate aminotransferase, mitochondrial	21.495	21.7122	20.6043	21.5078	20.9521	21.4074	21.6975	23.187	21.6783	22.5755	21.7332	22.6351		0.0828279	0.409952
ABCB1	Multidrug resistance protein 1	18.8576	18.3761	19.3332	18.8576	19.7501	19.2865	20.5123	18.5864	19.8512	20.3061	18.6899	20.4171		0.311706	0.614426
ABCB6	ATP-binding cassette sub-family B member 6, mitochondrial	19.6991	15.8101	17.4803	17.0716	19.9236	15.568	20.2683	21.2453	19.717	20.4157	17.1435	16.4578		0.345663	0.6126
ABCC1	Multidrug resistance-associated protein 1	17.107	17.8911	17.7844	19.0818	18.6064	17.7584	15.8454	18.4842	17.9489	19.062	18.9759	18.0279		0.154738	0.483446
ABCC2	Canalicular multispecific organic anion transporter 1	19.3735	19.2347	18.5133	19.7967	19.6207	19.7936	17.5356	19.2842	19.7358	18.2182	19.7951	19.7598		0.473474	0.727844
ABCD1	ATP-binding cassette sub-family D member 1	18.8333	18.8176	19.2686	19.5912	17.7085	19.5119	17.5227	19.4462	18.5581	18.5943	19.0522	20.015		0.715559	0.861568
ABCD3	ATP-binding cassette sub-family D member 3	21.4336	20.7917	21.1514	21.5906	20.333	20.5571	20.0125	20.1288	20.8221	21.0038	20.6679	20.522		0.582814	0.799247
ABCE1	ATP-binding cassette sub-family E member 1	22.1488	22.27	21.8546	22.8909	22.6623	21.8705	22.1857	21.9697	22.3554	22.4637	22.7402	22.256		0.389181	0.72228
ABCF1	ATP-binding cassette sub-family F member 1	21.6898	21.9101	22.2942	22.325	22.212	21.7824	21.8776	22.1608	21.2181	21.5749	22.0084	21.2796		0.224265	0.583198
ABCF3	ATP-binding cassette sub-family F member 3	18.9226	19.8161	19.814	19.4193	19.9715	20.0757	19.6753	19.4152	19.7925	19.866	19.6885	20.1257		0.257379	0.60319
ABHD10	Mycophenolic acid acyl-glucuronide esterase, mitochondrial	20.9016	20.1628	20.1089	20.8363	19.71	19.8022	19.5425	20.1799	20.0701	20.7707	19.3311	18.5448		0.913612	0.965749
ABHD12	Monoacylglycerol lipase ABHD12	17.7084	20.5765	20.3721	20.3021	20.6642	20.1149	18.0459	20.0182	20.0035	20.1453	16.3762	19.3736		0.464874	0.703128
ABHD14B	Alpha/beta hydrolase domain-containing protein 14B	22.6157	22.1806	22.0554	21.8747	20.9813	20.7621	22.3941	21.931	22.0686	21.2817	21.4819	20.6292		0.0912465	0.423048
ABI2	Abl interactor 2	16.906	19.26	19.8873	16.8034	17.587	19.3863	19.441	15.775	16.7899	18.8314	19.3813	19.0403		0.264698	0.559783
ABLIM1	Actin-binding LIM protein 1	19.977	20.4508	20.4618	20.798	20.7587	20.6804	20.4966	19.4232	20.735	17.9135	18.9766	16.7815		0.00179425	0.106047
ACAA1	3-ketoacyl-CoA thiolase, peroxisomal	21.4845	21.3399	22.408	21.8733	21.6896	20.793	20.6264	20.8355	21.4488	20.438	20.3702	19.8144		0.00578055	0.175579
ACAA2	3-ketoacyl-CoA thiolase, mitochondrial	22.8594	22.3802	22.2658	23.0642	23.2644	22.7037	23.337	21.6979	22.9177	24.0655	23.7534	23.2677		0.0988987	0.434781
ACACA	Acetyl-CoA carboxylase 1;Biotin carboxylase	22.135	22.5211	22.3394	22.4711	22.9266	22.6151	22.0234	22.5818	22.3604	22.1275	22.6546	21.9353		0.233025	0.618063
ACAD10	Acyl-CoA dehydrogenase family member 10	19.5736	18.6326	19.8048	19.8782	19.8983	18.5951	16.3339	20.1503	17.8815	18.6675	19.1891	17.8437		0.291586	0.584463
ACAD9	Acyl-CoA dehydrogenase family member 9, mitochondrial	19.6972	19.8119	19.8565	20.1241	19.3539	18.7683	19.7921	20.5298	19.7892	20.7321	20.3179	20.3073		0.052357	0.376659
ACADM	Medium-chain specific acyl-CoA dehydrogenase, mitochondrial	22.6592	22.5316	22.7836	22.9516	21.9752	22.4986	23.3389	22.6233	22.6999	23.7576	23.2125	23.136		0.031007	0.338462
ACADS	Short-chain specific acyl-CoA dehydrogenase, mitochondrial	18.7876	18.8606	18.9595	18.4983	18.4607	19.9731	19.6058	20.1093	19.4255	20.2439	19.5039	19.0236		0.224229	0.559353
ACADSB	Short/branched chain specific acyl-CoA dehydrogenase, mitochondrial	22.0381	22.185	22.1369	22.614	22.7	22.76	22.9002	23.1437	22.8498	23.4909	23.1472	23.6581	+	5.22406e-06	0.072
ACADVL	Very long-chain specific acyl-CoA dehydrogenase, mitochondrial	23.3477	23.0082	23.391	23.1559	23.1182	23.3889	23.2383	23.0211	23.5793	24.016	24.0629	24.006		0.0013169	0.125699
ACAP2	Arf-GAP with coiled-coil, ANK repeat and PH domain-containing protein 2	17.8098	18.4596	17.304	17.7807	17.9225	18.1509	18.9092	17.6621	16.0601	17.7736	17.5708	18.7949		0.877192	0.946877
ACAT1	Acetyl-CoA acetyltransferase, mitochondrial	23.6407	23.3325	24.018	24.004	23.7863	23.989	24.59	24.3005	24.4593	24.7282	23.3962	24.7737		0.0902204	0.431855
ACAT2	Acetyl-CoA acetyltransferase, cytosolic	23.2016	23.1746	22.3286	22.9306	21.615	23.2867	23.1598	23.1513	23.3047	22.3066	23.0555	23.1991		0.570437	0.798209
ACBD3	Golgi resident protein GCP60	19.5115	20.6834	20.5909	20.0777	21.1956	20.8174	21.4086	20.867	21.1495	21.2777	20.5433	20.7681		0.321165	0.638477
ACIN1	Apoptotic chromatin condensation inducer in the nucleus	21.2632	21.4076	21.7951	21.7212	21.1276	22.136	21.8358	21.6584	21.9669	20.8778	21.171	20.8906		0.0371278	0.357704
ACLY	ATP-citrate synthase	24.1566	23.8821	24.1609	24.2119	24.1312	24.5584	24.059	23.5888	24.0536	23.5964	23.6926	24.3659		0.253256	0.630297
ACO1	Cytoplasmic aconitate hydratase	21.3548	20.5131	21.3407	21.5679	20.5568	21.5867	21.9192	20.9814	21.6363	21.3382	19.1035	20.6769		0.290757	0.595194
ACO2	Aconitate hydratase, mitochondrial	23.0014	23.0137	22.7344	23.3255	23.3547	23.4916	23.5513	23.0991	23.3363	23.9957	24.4359	23.7879		0.000171586	0.0978947
ACOT1;ACOT2	Acyl-coenzyme A thioesterase 1;Acyl-coenzyme A thioesterase 2, mitochondrial	22.3724	22.767	22.6466	23.2153	23.6756	22.8389	22.477	22.9545	22.571	22.7973	24.0159	22.6975		0.159403	0.515168
ACOT13	Acyl-coenzyme A thioesterase 13;Acyl-coenzyme A thioesterase 13, N-terminally processed	16.777	17.7439	16.4503	18.693	19.1708	18.857	15.0761	17.2953	17.0189	19.419	19.5535	15.9022		0.165636	0.478802
ACOT7	Cytosolic acyl coenzyme A thioester hydrolase	19.9468	20.5688	19.0709	21.2714	20.8958	19.8557	21.1511	20.4911	19.5719	20.9217	21.3413	19.512		0.389566	0.667417
ACOT9	Acyl-coenzyme A thioesterase 9, mitochondrial	16.4459	20.2874	20.8268	20.6065	17.1028	19.82	20.2193	19.6028	17.9084	20.8266	18.6682	17.0892		0.950113	0.975962
ACOX1	Peroxisomal acyl-coenzyme A oxidase 1	21.2298	21.5231	19.1209	22.0311	20.2918	18.2431	17.0979	21.5761	19.1724	19.6012	21.2541	20.1155		0.580788	0.776652
ACP1	Low molecular weight phosphotyrosine protein phosphatase	22.8674	21.3121	22.8133	22.419	23.2716	23.6137	23.4777	22.7798	23.5008	22.6289	21.6981	23.0508		0.342172	0.639262
ACSF2	Acyl-CoA synthetase family member 2, mitochondrial	21.0724	21.1315	21.3494	20.3738	22.0602	20.7315	21.2702	22.105	21.7521	21.924	21.1003	22.3591		0.29265	0.611922
ACSL1	Long-chain-fatty-acid--CoA ligase 1	20.5809	19.086	17.9975	17.9289	18.0927	18.9135	19.4579	19.8931	20.0018	15.6352	17.2415	19.453		0.0890075	0.406132
ACSL3	Long-chain-fatty-acid--CoA ligase 3	20.4575	20.7303	20.3731	20.7911	20.3394	21.2054	21.1411	21.7435	20.7206	21.4764	21.4555	22.1028		0.0194246	0.278652
ACSL4	Long-chain-fatty-acid--CoA ligase 4	23.7441	23.7707	23.2684	23.5692	23.3024	24.0963	23.943	23.1628	23.9001	23.9715	23.4945	23.9627		0.922898	0.97611
ACSL5	Long-chain-fatty-acid--CoA ligase 5	22.44	22.4013	21.439	22.9555	22.5799	21.9552	22.227	22.2531	22.7079	22.2249	22.9205	22.7277		0.448232	0.740453
ACSS1	Acetyl-coenzyme A synthetase 2-like, mitochondrial	21.7143	21.7766	21.5735	21.7743	21.6985	21.1157	22.4517	21.7544	21.8559	22.5873	21.5539	22.4874		0.149394	0.514531
ACSS2	Acetyl-coenzyme A synthetase, cytoplasmic	19.7491	18.5497	18.4748	18.5574	18.846	19.7718	16.9578	18.3605	19.6594	18.989	19.1222	16.8112		0.689194	0.841459
ACSS3	Acyl-CoA synthetase short-chain family member 3, mitochondrial	21.656	21.7363	21.7838	21.692	20.8269	21.36	21.7578	22.2718	21.918	22.287	21.6093	21.9409		0.0518059	0.4055
ACTG1;ACTB	Actin, cytoplasmic 2;Actin, cytoplasmic 2, N-terminally processed;Actin, cytoplasmic 1;Actin, cytoplasmic 1, N-terminally processed	27.1704	25.9037	27.823	26.3868	25.6789	27.8155	26.9963	26.7079	27.7997	27.1754	25.7695	28.0896		0.89524	0.957562
ACTG2;ACTC1;ACTA2;ACTA1	Actin, gamma-enteric smooth muscle;Actin, alpha cardiac muscle 1;Actin, aortic smooth muscle;Actin, alpha skeletal muscle	23.433	20.7693	23.165	19.2156	18.153	17.2485	23.8386	16.9397	19.9169	16.1457	19.5936	23.1936		0.187771	0.489963
ACTL6A	Actin-like protein 6A	19.553	19.4604	19.2705	20.4552	17.7449	20.9166	19.2964	16.8641	18.3494	19.8654	20.517	20.825		0.126983	0.437665
ACTN1	Alpha-actinin-1	23.4978	23.6359	23.0808	23.2914	23.931	23.3857	22.1129	23.3199	22.7438	22.5336	23.6253	23.4488		0.15336	0.507625
ACTN4	Alpha-actinin-4	25.3883	25.1958	25.561	25.2733	25.0293	25.2047	25.563	25.5599	25.4867	25.65	24.9867	25.8134		0.243864	0.639709
ACTR1A	Alpha-centractin	20.5581	21.0668	20.9055	20.8069	20.8524	19.8188	21.5277	21.5665	18.7759	21.0139	21.2107	21.6486		0.610002	0.803665
ACTR1B	Beta-centractin	19.6283	16.8508	17.2633	16.9859	20.0015	18.8043	16.925	17.2133	16.8062	18.7926	14.6762	17.7643		0.495779	0.723
ACTR2	Actin-related protein 2	20.2075	20.83	21.0974	18.5774	18.804	20.0787	19.3041	19.6137	20.2243	19.8899	18.5734	20.5497		0.178323	0.508268
ACTR3	Actin-related protein 3	21.5694	22.4783	22.3018	21.3667	22.0959	22.5192	21.847	22.8246	22.6293	22.44	22.473	22.1902		0.655802	0.843659
ACY1	Aminoacylase-1	23.4493	23.4483	23.4004	23.386	23.2271	23.8959	23.1818	22.2708	23.5906	22.9262	22.8212	23.269		0.247729	0.598139
ACYP2	Acylphosphatase-2	18.0022	18.4529	18.0743	17.6876	17.6398	18.0471	18.9046	16.9683	17.5219	18.0322	19.5422	17.2966		0.887128	0.948934
ADAM10	Disintegrin and metalloproteinase domain-containing protein 10	17.6725	19.0368	18.411	18.0584	19.0339	18.5244	18.9114	19.9079	19.2382	19.2454	18.3074	18.4446		0.22589	0.559231
ADAR	Double-stranded RNA-specific adenosine deaminase	21.4437	21.5737	21.4044	21.8088	21.7906	22.0111	20.6704	22.1294	21.9414	21.604	21.1245	19.0384		0.203819	0.534451
ADCK3	Atypical kinase ADCK3, mitochondrial	20.2137	20.5982	20.1428	20.7199	19.2815	18.9479	19.9319	20.8791	18.2262	19.416	19.8958	18.4923		0.652343	0.824022
ADD1	Alpha-adducin	21.2989	21.1713	21.6042	21.9735	21.304	21.6718	21.7186	20.5661	21.5566	20.8846	20.8279	19.7754		0.0988817	0.434524
ADD3	Gamma-adducin	21.048	20.6096	20.855	21.1064	20.8105	20.7025	20.9844	21.0014	20.4556	20.4084	20.433	19.4854		0.0479261	0.37953
ADH5	Alcohol dehydrogenase class-3	22.2004	22.6709	21.8982	19.9285	19.7947	21.9704	22.2506	22.4669	21.7252	21.492	18.6198	22.1129		0.090072	0.407095
ADH6	Alcohol dehydrogenase 6	16.7817	19.4655	17.915	17.7901	18.0503	17.1265	16.7816	17.5348	17.9961	18.0475	16.3712	17.9699		0.458191	0.704687
ADI1	1,2-dihydroxy-3-keto-5-methylthiopentene dioxygenase	20.2715	20.4386	17.4114	20.4447	19.5412	18.3032	17.0354	19.3862	16.1836	18.097	17.7705	18.2712		0.100556	0.412477
ADK	Adenosine kinase	21.4025	21.7888	15.2049	21.3926	21.0226	20.3143	16.8403	21.1715	19.5974	21.2255	19.594	19.4855		0.797713	0.893744
ADNP	Activity-dependent neuroprotector homeobox protein	18.6975	19.8469	19.1569	19.1396	16.9262	18.4347	19.7903	19.4118	19.0379	19.1791	18.2387	18.9098		0.125266	0.44271
ADPRHL2	Poly(ADP-ribose) glycohydrolase ARH3	21.3248	17.8646	20.5493	18.5056	21.2034	18.7549	19.7098	18.4712	20.3106	20.0782	21.1933	21.0476		0.515766	0.743076
ADSL	Adenylosuccinate lyase	21.3189	21.4239	22.1514	20.9913	20.7316	21.7148	21.0165	20.5751	20.1771	20.9541	20.2693	21.7706		0.772631	0.893268
ADSS	Adenylosuccinate synthetase isozyme 2	20.8921	22.2155	20.9535	21.4421	19.5712	22.1053	19.3139	20.2975	21.379	20.5644	18.8646	20.7424		0.390232	0.654835
AFG3L2	AFG3-like protein 2	20.6005	20.4734	20.4913	20.8878	21.3083	20.0791	20.959	21.2238	20.3557	21.1958	21.1651	21.5152		0.0649449	0.413481
AFMID	Kynurenine formamidase	15.178	18.2291	17.3018	18.3488	18.8255	17.0562	16.8338	17.7818	16.8939	18.0046	18.2736	18.7298		0.352269	0.633708
AFP	Alpha-fetoprotein	19.5532	20.8394	19.7126	21.1635	20.9036	17.8383	19.8009	20.3821	20.0204	17.4	17.9706	20.1038		0.591217	0.781438
AGAP3	Arf-GAP with GTPase, ANK repeat and PH domain-containing protein 3	16.8971	17.8344	17.9421	18.9495	19.1256	18.6224	17.0757	18.5216	16.696	17.5678	19.0233	18.128		0.156065	0.476133
AGFG1	Arf-GAP domain and FG repeat-containing protein 1	20.9894	21.1831	21.4387	20.8935	20.8585	21.7369	21.1619	21.2285	20.9853	19.9039	20.0044	20.2439		0.000747329	0.112737
AGFG2	Arf-GAP domain and FG repeat-containing protein 2	18.9504	18.8685	18.8357	19.7357	18.2093	19.954	19.8672	19.4993	18.7962	19.0868	17.5359	18.3311		0.373026	0.645646
AGK	Acylglycerol kinase, mitochondrial	17.3597	18.1876	19.1627	18.8313	18.8759	16.1418	19.5278	18.5109	18.1383	19.704	20.0505	18.0421		0.531753	0.754105
AGL	Glycogen debranching enzyme;4-alpha-glucanotransferase;Amylo-alpha-1,6-glucosidase	20.8183	20.93	20.2155	21.5125	20.5052	20.8855	19.7901	21.0606	20.5617	21.3363	20.8542	19.8844		0.729093	0.877209
AGMAT	Agmatinase, mitochondrial	22.9881	21.9778	22.1654	22.2878	22.2087	22.1084	17.2792	23.1145	21.8587	20.846	22.0499	22.106		0.597251	0.782212
AGO1	Protein argonaute-1	16.7059	18.2038	16.7712	18.8435	19.2608	15.7941	17.004	18.0257	16.4396	16.2492	17.6749	18.0784		0.821497	0.913988
AGO2	Protein argonaute-2	18.7585	18.3559	19.1004	18.6357	17.5876	17.6872	15.5053	17.7868	16.2499	17.113	17.8754	18.3739		0.00761153	0.177837
AGPS	Alkyldihydroxyacetonephosphate synthase, peroxisomal	17.6445	18.7862	18.9069	17.6866	18.2236	18.1657	17.2056	18.2378	18.7615	19.3036	15.9455	17.1703		0.698585	0.849257
AGRN	Agrin;Agrin N-terminal 110 kDa subunit;Agrin C-terminal 110 kDa subunit;Agrin C-terminal 90 kDa fragment;Agrin C-terminal 22 kDa fragment	16.7826	18.5014	17.7294	17.3544	17.2012	18.895	18.4423	18.3593	18.5379	17.6696	17.4944	18.3632		0.412099	0.68472
AGT	Angiotensinogen;Angiotensin-1;Angiotensin-2;Angiotensin-3;Angiotensin-4;Angiotensin 1-9;Angiotensin 1-7;Angiotensin 1-5;Angiotensin 1-4	20.8998	21.3771	21.494	21.8042	21.8631	19.7716	19.7587	19.0479	21.4583	21.8667	22.1292	21.9422		0.0851991	0.405928
AGTRAP	Type-1 angiotensin II receptor-associated protein	19.0343	18.6759	16.7806	19.4568	19.9574	18.6101	17.1838	16.0467	17.8329	17.918	18.8298	17.9911		0.0347881	0.310219
AGXT	Serine--pyruvate aminotransferase	17.9883	18.0458	18.4935	19.9292	15.7607	19.5165	18.1328	18.2006	18.3054	17.9133	20.2467	18.2658		0.866968	0.937133
AHCTF1	Protein ELYS	17.9644	19.903	19.8592	20.6356	21.2463	20.5434	20.1928	20.8942	20.0232	19.4235	20.4668	20.753		0.151927	0.483202
AHCY	Adenosylhomocysteinase	24.3042	24.0019	24.315	22.6738	22.896	24.4146	24.0637	23.9377	24.5656	24.0452	21.9224	25.0003		0.546685	0.767423
AHNAK	Neuroblast differentiation-associated protein AHNAK	24.8257	24.1281	24.8046	25.0108	24.9603	24.877	24.6526	23.7745	24.8542	24.4055	24.7261	24.5096		0.286941	0.638899
AHSA1	Activator of 90 kDa heat shock protein ATPase homolog 1	22.5365	21.3992	22.6394	23.4491	22.7971	23.0753	22.6586	23.5094	22.7862	22.3128	23.1255	23.2374		0.0932098	0.420396
AIDA	Axin interactor, dorsalization-associated protein	16.7318	16.5503	16.7657	17.515	17.9479	17.5392	16.2207	17.7113	16.6072	17.7046	17.7078	18.7624		0.105006	0.434889
AIF1L	Allograft inflammatory factor 1-like	19.4924	19.6783	15.846	16.6259	18.1335	18.1986	18.5496	16.4021	15.4599	18.2197	18.1302	18.209		0.384788	0.645475
AIFM1	Apoptosis-inducing factor 1, mitochondrial	22.3394	22.2678	22.7728	22.5589	23.0305	22.5055	22.8105	22.3993	22.4393	22.7223	22.7577	23.1543		0.0717184	0.432941
AIFM2	Apoptosis-inducing factor 2	19.7191	18.925	19.7722	17.9949	19.5917	19.5145	18.2657	19.6345	19.387	20.0217	18.1483	17.9561		0.93513	0.973823
AIM1	Absent in melanoma 1 protein	19.1367	18.6587	18.9181	19.2824	19.5322	19.5226	18.0832	15.9628	18.7782	18.7478	19.212	18.5768		0.0472686	0.338241
AIMP1	Aminoacyl tRNA synthase complex-interacting multifunctional protein 1;Endothelial monocyte-activating polypeptide 2	21.8754	23.0226	22.0707	22.4371	22.308	22.6483	22.3897	23.4836	22.8518	22.62	22.4569	23.1906		0.360108	0.674596
AIMP2	Aminoacyl tRNA synthase complex-interacting multifunctional protein 2	20.0079	22.9604	21.8554	18.8262	17.468	20.2229	20.287	17.8159	17.9447	18.6798	20.1267	20.109		0.0197648	0.242092
AIP	AH receptor-interacting protein	18.8953	15.9557	19.0826	18.7441	17.1793	17.0762	18.2407	16.8277	18.6369	17.9242	18.7183	18.7977		0.705593	0.849492
AJUBA	LIM domain-containing protein ajuba	16.9945	17.6706	17.8873	18.2738	17.2047	15.9147	17.6252	18.1258	17.0972	19.2786	17.2228	18.2131		0.421618	0.689867
AK1	Adenylate kinase isoenzyme 1	18.2853	20.3248	20.73	19.9624	20.4681	20.9495	20.8733	18.3037	21.151	20.6835	20.7967	20.9335		0.692652	0.844953
AK2	Adenylate kinase 2, mitochondrial;Adenylate kinase 2, mitochondrial, N-terminally processed	23.3848	21.1073	22.5483	21.7589	22.4993	22.8976	23.3543	22.4559	23.0314	23.6876	20.5736	23.1965		0.892211	0.954166
AK3	GTP:AMP phosphotransferase AK3, mitochondrial	23.6223	23.2009	22.2087	23.2879	23.6006	23.556	24.0664	23.4551	23.0753	24.4113	21.9665	23.3589		0.821816	0.920878
AK4	Adenylate kinase 4, mitochondrial	21.8552	19.2244	23.4247	21.5413	21.2176	23.545	20.6176	21.8014	22.2498	22.8449	21.2512	22.8722		0.626249	0.800817
AKAP1	A-kinase anchor protein 1, mitochondrial	20.9333	21.0238	21.4923	21.3207	21.5495	21.7403	21.4402	20.4547	20.6628	20.8063	21.4004	20.5833		0.167159	0.53489
AKAP12	A-kinase anchor protein 12	20.4185	20.1146	20.1311	20.4302	21.0896	20.6619	20.1366	20.1619	20.4782	18.9466	20.938	20.3939		0.498285	0.757121
AKAP13	A-kinase anchor protein 13	17.934	18.5892	18.749	18.4984	18.5537	17.9548	18.4619	19.3136	17.4085	18.3034	18.4753	18.0946		0.995569	0.997913
AKAP2	A-kinase anchor protein 2	16.8474	15.7184	18.349	18.0649	16.2485	17.1952	17.9239	18.7919	17.6759	17.1682	15.6704	18.9069		0.507014	0.740533
AKAP8	A-kinase anchor protein 8	19.0795	16.5063	17.7352	18.1797	18.6375	20.1895	19.8731	17.9115	18.5752	17.7686	16.1557	17.0195		0.126932	0.437443
AKAP9	A-kinase anchor protein 9	18.3169	19.0868	17.8623	18.4689	19.065	18.2536	18.7073	18.5582	17.7063	19.2444	18.6691	18.8649		0.429222	0.703946
AKR1A1	Alcohol dehydrogenase [NADP(+)]	22.5541	22.668	22.0797	22.6439	22.8615	22.6298	22.5405	21.5633	22.2114	22.364	22.7857	22.7174		0.116512	0.495266
AKR1B1	Aldose reductase	21.8823	20.8018	21.1552	21.7141	20.2221	17.8018	15.883	22.1997	21.112	20.9411	21.019	18.0533		0.977648	0.987973
AKR1B10	Aldo-keto reductase family 1 member B10	20.1056	18.1366	19.9106	19.0872	18.9017	18.8344	17.6689	20.8542	19.7263	18.583	19.2037	20.3454		0.732103	0.864709
AKR1C1;AKR1C2	Aldo-keto reductase family 1 member C1;Aldo-keto reductase family 1 member C2	19.6169	17.6259	19.7034	22.5142	18.1203	16.537	17.4851	16.421	17.4649	18.1188	15.445	21.2661		0.608136	0.785198
AKR1C3	Aldo-keto reductase family 1 member C3	22.7853	22.0621	22.0105	21.8448	22.1549	23.2469	22.286	22.7224	23.2401	22.7266	23.4022	22.886		0.454778	0.730978
AKR1D1	3-oxo-5-beta-steroid 4-dehydrogenase	21.8012	21.7888	21.6417	16.3511	17.528	21.1301	22.3363	21.4189	18.0333	18.7252	16.951	17.0119		0.0380043	0.305624
AKR7A2	Aflatoxin B1 aldehyde reductase member 2	21.8364	21.5051	22.1305	21.5849	22.0518	19.8001	21.7278	20.7632	21.4475	21.2078	21.3604	22.5151		0.609672	0.808209
AKT1S1	Proline-rich AKT1 substrate 1	18.5208	17.9528	18.5163	17.7658	17.9632	19.2385	17.1871	17.5018	17.7261	16.296	19.0257	17.9891		0.429916	0.696775
ALAD	Delta-aminolevulinic acid dehydratase	16.0851	19.0452	16.1027	19.0023	18.8575	17.3969	18.551	18.9115	19.8945	18.1893	18.6136	18.9106		0.397594	0.656762
ALDH16A1	Aldehyde dehydrogenase family 16 member A1	20.1427	20.6717	18.8101	19.5661	20.6321	20.6503	20.665	19.4636	20.5918	20.185	20.2645	20.3549		0.999751	0.999789
ALDH18A1	Delta-1-pyrroline-5-carboxylate synthase;Glutamate 5-kinase;Gamma-glutamyl phosphate reductase	23.4682	23.1793	23.438	23.4591	23.7814	23.9466	24.0791	23.6689	23.6362	24.2814	23.904	24.3048		0.00993321	0.279123
ALDH1A1	Retinal dehydrogenase 1	25.2752	25.6012	24.9957	23.7875	24.6007	25.6824	25.7295	25.0421	25.2416	25.2172	23.4438	25.0522		0.34329	0.639007
ALDH1B1	Aldehyde dehydrogenase X, mitochondrial	23.2721	23.3655	23.1061	23.9559	23.3778	22.6736	23.3965	23.7323	23.2801	23.7214	24.1658	23.9666		0.149758	0.514649
ALDH1L1	Cytosolic 10-formyltetrahydrofolate dehydrogenase	20.4435	20.8927	20.3733	20.7425	20.8846	20.3636	20.629	20.3333	20.1135	20.2212	20.401	20.0324		0.197136	0.59058
ALDH2	Aldehyde dehydrogenase, mitochondrial	24.3049	24.1422	24.0885	24.2531	24.5343	24.4673	24.8726	24.9649	24.4378	24.4314	24.6081	24.6059		0.0151388	0.339714
ALDH3A2	Fatty aldehyde dehydrogenase	22.1115	21.4085	20.0876	21.6078	21.8945	21.6476	22.0864	20.5101	21.3446	21.4725	19.2929	22.6266		0.899721	0.959604
ALDH3B1	Aldehyde dehydrogenase family 3 member B1	17.0631	17.4011	16.702	16.6574	17.4005	17.2785	17.9786	17.6617	17.4098	18.2902	16.9951	17.951		0.0895423	0.427923
ALDH4A1	Delta-1-pyrroline-5-carboxylate dehydrogenase, mitochondrial	24.3754	23.7461	24.4512	24.2599	23.2838	24.4984	25.0699	24.1254	24.3848	24.7604	24.1934	24.8285		0.36067	0.672289
ALDH5A1	Succinate-semialdehyde dehydrogenase, mitochondrial	21.9398	22.0681	22.4588	21.7846	22.3551	22.2746	22.401	23.1675	22.3686	22.8674	22.9807	23.0789		0.0058967	0.201686
ALDH6A1	Methylmalonate-semialdehyde dehydrogenase [acylating], mitochondrial	23.9589	22.9871	24.0423	23.6348	23.9967	23.5742	24.2775	23.1588	23.6326	23.7077	23.9766	24.2478		0.452291	0.731631
ALDH7A1	Alpha-aminoadipic semialdehyde dehydrogenase	23.0257	23.1001	23.2247	22.8314	22.5145	23.4298	22.8179	23.6663	23.4554	23.4285	21.2329	23.6858		0.724684	0.868579
ALDH9A1	4-trimethylaminobutyraldehyde dehydrogenase	20.5659	20.464	20.5242	20.6837	20.8551	21.1692	20.7216	19.0727	20.7257	21.0895	21.4567	20.3332		0.194295	0.529171
ALDOA	Fructose-bisphosphate aldolase A	26.1971	25.2307	25.7975	25.8512	24.6354	25.8871	26.393	26.4624	26.632	26.0916	25.8564	25.9755		0.0425704	0.357385
ALDOC	Fructose-bisphosphate aldolase C	24.0501	22.6856	23.4192	23.8749	23.3366	22.9627	22.574	21.3363	24.1052	23.2918	22.4231	23.9336		0.731131	0.86727
ALKBH1	Alkylated DNA repair protein alkB homolog 1	16.8836	15.9012	15.5427	17.7775	17.8323	15.8782	17.8263	17.8393	16.9272	17.3973	18.2328	17.5139		0.331536	0.622227
ALKBH5	RNA demethylase ALKBH5	19.3162	17.7324	16.5681	17.7077	19.4554	19.2045	17.6328	18.8062	18.5047	17.8565	19.7014	17.8115		0.857152	0.936207
ALS2	Alsin	16.2329	16.1725	18.9945	17.2554	18.3406	15.9421	18.8009	17.666	18.2737	18.7698	17.7235	17.4178		0.304179	0.593353
ALYREF	THO complex subunit 4	22.3441	22.207	22.0705	22.0851	20.2612	21.14	21.5649	23.1925	22.4017	19.4706	20.2932	21.8658		0.0310234	0.301604
AMBP	Protein AMBP;Alpha-1-microglobulin;Inter-alpha-trypsin inhibitor light chain;Trypstatin	18.3696	18.1116	17.1914	18.8719	18.8228	20.151	19.9115	20.305	19.9936	19.5789	19.9916	20.517		0.00486402	0.145095
AMDHD2	Putative N-acetylglucosamine-6-phosphate deacetylase	18.8736	18.6837	17.5326	16.9691	17.6363	17.4865	16.5483	17.0334	17.9467	16.5885	18.9692	18.4965		0.603945	0.798801
AMPD2	AMP deaminase 2	20.5594	19.2094	18.029	19.0285	19.715	18.1429	18.161	19.3332	19.8474	17.8141	19.3473	18.8886		0.588972	0.787204
ANAPC1	Anaphase-promoting complex subunit 1	18.547	18.3811	18.042	19.3074	19.5212	18.1391	15.3346	18.1963	18.1334	18.0108	17.7413	16.1084		0.224486	0.536705
ANAPC7	Anaphase-promoting complex subunit 7	18.5718	18.1776	17.6658	17.2816	17.056	16.9001	17.703	18.6663	17.6571	18.2641	18.4003	17.8653		0.00942595	0.217552
ANKFY1	Rabankyrin-5	15.9021	17.8444	18.3834	18.3226	18.0656	16.6525	16.8252	18.4554	18.6783	19.1329	18.4418	18.8788		0.351115	0.634793
ANKHD1	Ankyrin repeat and KH domain-containing protein 1	20.6224	20.1375	20.0608	21.3679	20.357	20.5179	19.7815	20.8643	20.4428	20.0514	20.9565	19.2172		0.581278	0.797929
ANKLE2	Ankyrin repeat and LEM domain-containing protein 2	16.9702	15.9329	17.5724	16.949	18.6284	18.3083	17.325	17.0805	17.5629	16.8441	17.1487	16.8106		0.169275	0.508556
ANKRD17	Ankyrin repeat domain-containing protein 17	17.8002	18.3553	18.8079	17.7178	18.8244	17.4179	16.0138	17.4102	18.6171	18.3091	18.4565	18.1432		0.641776	0.818419
ANKS1A	Ankyrin repeat and SAM domain-containing protein 1A	17.6609	18.1128	18.1153	17.9144	18.5591	17.3657	16.7052	17.7081	17.5406	13.9903	18.2064	17.0898		0.359661	0.632871
ANKZF1	Ankyrin repeat and zinc finger domain-containing protein 1	19.7309	17.0144	20.3529	19.5833	19.2792	20.0828	21.1686	16.9745	19.7059	19.7015	20.0597	19.2072		0.775449	0.885963
ANLN	Actin-binding protein anillin	19.3065	16.6536	19.0531	19.4306	20.0563	18.3248	17.4625	19.3713	18.2274	15.4184	17.7036	17.5657		0.108659	0.417087
ANP32A	Acidic leucine-rich nuclear phosphoprotein 32 family member A	23.944	22.282	23.4112	23.0492	24.1476	23.7161	24.0333	24.1081	23.9174	23.7267	23.6171	24.0664		0.446103	0.724503
ANP32B	Acidic leucine-rich nuclear phosphoprotein 32 family member B	19.5801	15.8813	19.3022	17.1337	18.0665	18.916	22.2826	18.5187	17.0741	17.8649	17.7407	17.2743		0.54052	0.751425
ANP32E	Acidic leucine-rich nuclear phosphoprotein 32 family member E	20.3474	20.111	21.0933	21.0149	17.9519	17.5044	21.0226	20.8976	20.5919	20.3052	21.649	16.4146		0.395742	0.648215
ANPEP	Aminopeptidase N	21.9504	21.7475	22.331	21.0514	22.6531	21.6836	21.8003	22.302	20.8959	22.4392	21.2728	22.9449		0.756745	0.886111
ANXA11	Annexin A11	20.6521	21.6127	19.9614	21.8493	22.0714	18.8852	21.482	20.5978	20.3312	21.1026	21.6911	19.1985		0.990416	0.994874
ANXA2;ANXA2P2	Annexin A2;Putative annexin A2-like protein	18.8765	20.1483	20.2888	20.4915	20.6302	20.9571	19.6088	20.0376	20.4954	20.4984	20.6638	20.3684		0.128032	0.475046
ANXA3	Annexin A3	20.8918	21.3978	20.7776	21.9413	22.1419	20.9098	20.8839	19.9922	19.0931	21.1387	21.3632	20.9463		0.0212759	0.278585
ANXA4	Annexin A4	24.9757	24.8735	23.9969	24.6141	23.3444	24.6026	24.8016	25.2346	25.053	24.3318	24.8392	24.7066		0.20481	0.553967
ANXA5	Annexin A5	24.6884	24.1893	23.4305	24.3551	24.32	24.8201	24.2833	23.4744	24.6133	24.6279	24.5022	24.574		0.562635	0.799022
ANXA6	Annexin A6	24.174	24.187	24.2034	24.6167	24.5827	24.4243	24.1987	24.4324	23.9607	24.3207	24.3314	24.1708		0.0290079	0.425141
ANXA7	Annexin A7	22.0648	20.8418	22.1611	22.1294	22.387	21.6521	21.2888	21.8922	21.5453	21.8952	22.3791	21.9175		0.317144	0.638609
AP1B1	AP-1 complex subunit beta-1	21.8056	21.3611	20.5758	21.8595	22.0353	20.1477	19.8419	21.5474	21.2618	21.84	21.9823	21.4153		0.541667	0.769795
AP1G1	AP-1 complex subunit gamma-1	19.1833	20.0601	19.6955	20.2585	18.0252	19.2645	18.2658	20.9845	18.7934	17.0745	19.3415	21.3084		0.646004	0.813214
AP1M1	AP-1 complex subunit mu-1	21.0007	21.4519	21.4772	22.0394	20.4827	21.4384	21.2914	20.1154	19.8763	18.8283	21.6726	21.8714		0.721459	0.859513
AP1S1	AP-1 complex subunit sigma-1A	16.7204	17.279	14.6071	17.9156	17.4299	20.8635	18.2296	18.0338	20.7187	17.8894	18.4477	20.4538		0.724099	0.854186
AP2A1	AP-2 complex subunit alpha-1	21.0218	21.4156	21.4031	21.5114	20.8578	21.0847	21.0341	21.9415	20.8872	21.2792	21.0615	21.1225		0.89036	0.966955
AP2A2	AP-2 complex subunit alpha-2	19.2162	19.3645	18.1918	21.5241	20.3682	19.7606	16.9277	19.3909	17.6978	20.4716	21.0463	17.489		0.217112	0.526508
AP2B1	AP-2 complex subunit beta	21.209	20.7915	21.4835	21.5012	21.796	21.1838	21.8502	21.2237	19.9187	22.1667	21.2417	22.0207		0.307958	0.621524
AP2M1	AP-2 complex subunit mu	19.426	19.9599	18.8122	18.7046	19.5082	20.142	20.9106	20.5372	18.5594	20.8143	20.4929	19.6186		0.579278	0.784048
AP3B1	AP-3 complex subunit beta-1	20.9379	21.1836	21.7823	21.4994	21.6189	21.6379	20.321	21.006	21.3415	20.4574	21.4004	21.8456		0.3352	0.652323
AP3D1	AP-3 complex subunit delta-1	18.7363	18.5419	18.4893	18.9534	19.1071	16.4422	17.3815	18.166	18.79	20.1061	19.1344	18.4501		0.344867	0.630326
AP3M1	AP-3 complex subunit mu-1	18.071	19.7339	17.451	20.3467	17.1983	19.9591	17.8014	20.2559	20.0277	19.8607	18.247	19.1774		0.925229	0.967908
AP3S1	AP-3 complex subunit sigma-1	20.2616	19.2351	17.973	19.7849	18.6315	16.8943	16.644	20.3831	17.8579	20.4483	19.7429	18.6789		0.569077	0.771342
APEH	Acylamino-acid-releasing enzyme	22.3729	22.194	22.7846	22.3898	22.057	22.3941	22.3347	22.5046	22.5676	21.5549	22.6197	21.3906		0.159575	0.531216
APEX1	DNA-(apurinic or apyrimidinic site) lyase;DNA-(apurinic or apyrimidinic site) lyase, mitochondrial	23.1586	23.4457	22.8827	23.5573	22.192	23.9878	22.6921	22.6748	22.8401	23.0854	22.5051	22.2314		0.25302	0.583876
API5	Apoptosis inhibitor 5	22.4626	22.6307	22.2185	22.8301	22.7986	22.7262	22.5116	22.0335	22.2584	22.4844	23.0587	22.6232		0.0614706	0.434661
APMAP	Adipocyte plasma membrane-associated protein	23.3052	23.0613	22.9305	23.0698	22.5471	22.9644	23.9761	23.2132	23.5314	23.3411	23.59	22.8771		0.0518747	0.405996
APOA1	Apolipoprotein A-I;Proapolipoprotein A-I;Truncated apolipoprotein A-I	21.4064	21.5254	19.7251	21.4956	22.4548	22.302	22.0291	22.0135	21.8176	21.693	20.2522	21.0106		0.232611	0.553726
APOA1BP	NAD(P)H-hydrate epimerase	18.6434	19.3281	20.2885	21.9018	17.7452	19.9222	22.0049	20.8608	19.9858	18.8395	21.6032	17.9041		0.661346	0.821174
APOA5	Apolipoprotein A-V	16.9005	18.0639	17.1235	17.7307	17.1496	18.9119	16.2703	17.0726	16.5956	17.5715	17.3588	16.54		0.225732	0.552857
APOB	Apolipoprotein B-100;Apolipoprotein B-48	23.4639	23.3193	23.4544	23.6364	23.8694	23.4214	23.5379	23.8207	23.6283	24.414	24.5302	24.22		0.000102442	0.100444
APOC2	Apolipoprotein C-II;Proapolipoprotein C-II	21.2736	19.0212	21.1762	20.1897	18.7653	20.4118	21.9538	17.6584	18.6626	21.7917	17.6631	21.276		0.720748	0.854176
APOC3	Apolipoprotein C-III	21.5549	21.6039	20.2839	20.4354	16.0533	21.0007	19.4052	20.8583	18.895	21.2822	18.954	21.3081		0.870803	0.937568
APOE	Apolipoprotein E	22.2607	22.0072	22.8624	22.2239	22.3931	23.1018	22.9711	22.4349	23.0367	22.4946	22.9032	23.6971		0.186027	0.545752
APOH	Beta-2-glycoprotein 1	19.1848	19.978	19.6063	17.7293	19.6354	18.5645	18.2343	19.2638	18.9757	18.6336	18.2792	19.6577		0.16167	0.49473
APOL1	Apolipoprotein L1	19.7266	20.2601	20.4597	21.7225	21.2146	18.6571	19.7846	18.461	19.3876	19.3218	18.0275	19.7899		0.256118	0.557172
APOL2	Apolipoprotein L2	19.119	19.6544	21.3724	20.2454	19.3357	20.3042	21.8522	16.5409	17.3395	18.4176	17.808	21.3017		0.761954	0.87561
APOO	Apolipoprotein O	18.2821	18.0795	18.8719	17.6458	18.4969	17.6234	18.6417	18.4442	17.6065	18.7712	17.4484	18.4704		0.901421	0.964279
APPL1	DCC-interacting protein 13-alpha	19.0532	20.1717	19.7673	19.864	20.3103	19.909	19.8687	20.1116	19.7299	18.6742	18.9684	19.6739		0.0564323	0.392416
APPL2	DCC-interacting protein 13-beta	16.8917	18.9243	17.0749	17.7435	17.8002	16.0827	17.9267	17.2389	18.3666	16.3667	16.7348	16.3805		0.17983	0.507327
APRT	Adenine phosphoribosyltransferase	22.9248	23.1157	21.59	23.386	16.9853	22.4629	22.5987	22.9144	22.7833	22.401	23.243	21.4559		0.544231	0.753474
AQR	Intron-binding protein aquarius	19.1209	19.5952	18.2771	20.5058	20.7534	18.6779	19.0871	19.665	19.4104	19.0275	19.7386	19.2842		0.432101	0.700582
ARAP1	Arf-GAP with Rho-GAP domain, ANK repeat and PH domain-containing protein 1	20.1472	19.7731	18.8866	18.682	19.3367	18.3457	18.7742	19.5841	18.8207	18.6866	17.699	19.2178		0.114511	0.442835
ARCN1	Coatomer subunit delta	21.9168	22.1023	21.8543	21.6002	21.7742	21.9347	21.4195	21.103	21.8205	21.839	21.6958	22.1181		0.0946395	0.484866
ARF1;ARF3	ADP-ribosylation factor 1;ADP-ribosylation factor 3	20.0693	22.0107	21.73	21.3267	19.0394	22.0943	22.4885	21.4779	22.4536	22.0318	18.4579	22.5354		0.634134	0.806466
ARF4	ADP-ribosylation factor 4	22.8632	22.39	20.8081	21.5904	22.1841	21.6571	22.947	20.6933	22.1993	21.8933	21.3472	21.7294		0.727357	0.867892
ARF6	ADP-ribosylation factor 6	19.4216	19.1667	17.1413	19.9329	17.1372	16.5932	18.3075	19.2302	15.3742	16.6655	19.1332	19.1363		0.620138	0.797974
ARFGAP1	ADP-ribosylation factor GTPase-activating protein 1	20.9206	21.2764	20.986	21.3021	21.2961	21.9323	21.9849	19.6876	21.4235	20.56	18.9726	20.5139		0.117114	0.437316
ARFGAP2	ADP-ribosylation factor GTPase-activating protein 2	21.2745	20.83	21.3148	21.0903	20.5061	21.3346	21.1515	18.8269	19.6546	18.5356	18.4325	20.3084		0.0372148	0.316576
ARFGAP3	ADP-ribosylation factor GTPase-activating protein 3	19.519	19.2938	19.8393	19.6935	19.6958	20.2599	18.0207	19.5586	19.7792	19.0978	18.337	18.4017		0.0551713	0.37363
ARFGEF2	Brefeldin A-inhibited guanine nucleotide-exchange protein 2	20.2045	19.5588	20.2318	19.749	19.6325	20.4345	19.7874	20.8128	20.4462	20.2761	20.1383	19.7358		0.615509	0.82937
ARFIP1	Arfaptin-1	19.5833	17.7731	19.9266	19.7582	19.9669	18.2899	19.3015	17.7684	19.6851	17.2283	19.972	16.982		0.449196	0.696929
ARHGAP1	Rho GTPase-activating protein 1	21.2039	20.9751	20.9896	21.4117	22.0906	20.7845	20.6949	20.6174	20.5976	21.3973	20.2891	20.1459		0.106915	0.443918
ARHGAP12	Rho GTPase-activating protein 12	17.6831	19.2478	18.4336	17.8249	18.3482	18.5536	16.5698	17.9762	18.4199	17.7717	18.4832	18.4687		0.55221	0.780362
ARHGAP17	Rho GTPase-activating protein 17	19.3018	17.0445	19.4697	19.807	19.7318	19.5965	19.9576	18.7841	20.114	16.7225	18.9897	20.1646		0.37073	0.63891
ARHGAP18	Rho GTPase-activating protein 18	23.3535	23.2952	23.068	22.9832	23.3894	23.438	23.3932	22.6423	23.0365	21.56	23.2212	22.8958		0.242402	0.581889
ARHGAP29	Rho GTPase-activating protein 29	18.8632	18.1211	18.6464	17.1108	17.9358	19.3675	17.2459	18.7927	16.3756	16.8856	18.3059	18.7432		0.311849	0.603059
ARHGAP35	Rho GTPase-activating protein 35	19.1664	19.0877	18.9752	19.3857	19.0937	18.9602	17.6517	17.6731	19.2687	19.0999	18.8194	18.6362		0.108733	0.430157
ARHGDIA	Rho GDP-dissociation inhibitor 1	21.4561	21.8304	22.9258	22.2817	21.3288	20.1741	23.0014	22.5798	23.3026	21.0469	19.8861	17.7793		0.0147434	0.219273
ARHGEF1	Rho guanine nucleotide exchange factor 1	19.0982	19.4663	18.4749	18.5479	19.5746	19.5709	17.9421	18.938	18.6634	18.494	18.6079	18.8477		0.145367	0.495411
ARHGEF10L	Rho guanine nucleotide exchange factor 10-like protein	18.9233	18.9127	18.0654	19.4796	19.561	16.2955	16.9766	18.9199	18.678	16.786	19.0602	18.0416		0.716024	0.854808
ARHGEF12	Rho guanine nucleotide exchange factor 12	16.6781	17.5867	18.0259	18.024	17.8323	17.4883	17.7529	18.4784	17.2049	16.9431	16.9928	17.1525		0.155463	0.508126
ARHGEF16	Rho guanine nucleotide exchange factor 16	19.9813	20.4418	20.4739	19.7879	17.3796	17.3495	17.6046	21.6411	20.5716	18.7774	16.9114	19.2644		0.119978	0.427738
ARHGEF40	Rho guanine nucleotide exchange factor 40	20.5273	19.251	19.345	19.1797	19.4871	19.3284	17.5108	18.6245	19.4581	18.0229	18.3448	18.5951		0.0264562	0.298224
ARHGEF7	Rho guanine nucleotide exchange factor 7	17.6236	17.8376	17.4429	18.2589	18.6557	17.5354	15.6346	18.6965	18.333	18.4494	18.4079	16.5454		0.877205	0.945004
ARID1A	AT-rich interactive domain-containing protein 1A	19.7155	19.9153	19.8708	19.8263	20.2625	20.051	20.1481	19.46	19.9129	19.5052	20.4713	19.1189		0.696626	0.872112
ARID1B	AT-rich interactive domain-containing protein 1B	14.8039	18.8568	18.019	18.6121	19.2433	18.7451	16.8253	18.6509	17.4243	18.5903	18.2045	17.4994		0.306215	0.592415
ARID2	AT-rich interactive domain-containing protein 2	20.5617	19.6473	16.1499	15.7395	16.032	21.372	20.1762	17.6907	20.499	17.748	21.1724	16.3847		0.826267	0.910511
ARID3A	AT-rich interactive domain-containing protein 3A	20.4958	19.5856	20.0055	20.9453	19.1706	20.2116	19.5759	20.1083	20.6302	20.5429	19.2337	19.9197		0.734059	0.873639
ARIH1	E3 ubiquitin-protein ligase ARIH1	18.0212	17.2483	17.7648	17.0642	19.2054	16.4616	17.3366	16.3583	17.5202	17.6783	16.8731	16.7775		0.393067	0.666202
ARL3	ADP-ribosylation factor-like protein 3	19.5254	17.5994	19.2196	19.0609	19.6587	16.2453	16.5714	19.2028	15.499	18.3017	18.5925	16.5769		0.353208	0.623426
ARL6IP4	ADP-ribosylation factor-like protein 6-interacting protein 4	18.9553	19.2737	18.6773	18.7221	18.0518	19.8049	19.5295	19.9774	19.1511	17.8802	16.6396	18.9165		0.0619077	0.374647
ARMC6	Armadillo repeat-containing protein 6	20.2553	19.8478	18.1067	20.5422	20.4303	20.7467	16.8743	19.6924	20.495	20.0308	20.6053	17.0847		0.522107	0.74426
ARMT1	Protein-glutamate O-methyltransferase	17.9016	16.2185	18.1842	19.3081	20.3616	18.3416	19.0292	18.6035	18.0744	19.1478	18.36	19.4179		0.191953	0.511107
ARPC1A	Actin-related protein 2/3 complex subunit 1A	18.4167	18.1453	18.9108	16.9615	19.0455	17.153	18.3076	19.3312	18.0686	17.3963	16.8314	15.6892		0.0272227	0.294893
ARPC1B	Actin-related protein 2/3 complex subunit 1B	21.5153	22.334	21.3933	21.3711	23.5624	22.1828	17.0771	23.5246	21.7314	21.4508	20.662	22.4283		0.690625	0.834022
ARPC2	Actin-related protein 2/3 complex subunit 2	20.1747	20.3375	20.3298	17.7396	18.9565	18.4762	21.5074	20.0952	16.7028	20.5709	20.5861	15.7468		0.633839	0.803561
ARPC3	Actin-related protein 2/3 complex subunit 3	17.9903	21.1953	21.2929	21.759	16.9611	17.5471	17.3986	21.7972	19.4889	18.5816	18.1195	21.7904		0.932292	0.970088
ARPC4	Actin-related protein 2/3 complex subunit 4	20.8169	21.4167	15.2807	21.717	21.7825	21.4088	21.9986	21.1178	21.7898	22.1292	21.8501	21.783		0.322896	0.594366
ARPC5	Actin-related protein 2/3 complex subunit 5	19.8232	20.242	20.835	19.1337	17.3743	19.326	21.9125	19.3573	21.492	18.216	17.2513	17.7339		0.0115104	0.208954
ARPC5L	Actin-related protein 2/3 complex subunit 5-like protein	19.8546	18.2571	18.9877	20.4524	20.3148	17.2439	20.2891	17.1626	20.4725	16.9202	20.7202	18.0477		0.874666	0.940932
ARSA	Arylsulfatase A;Arylsulfatase A component B;Arylsulfatase A component C	18.0425	18.3293	17.2458	18.5466	17.8357	17.179	14.985	18.2303	17.5498	19.2704	18.5667	17.6776		0.292483	0.586973
ARSB	Arylsulfatase B	17.4613	18.9905	18.0699	16.2708	17.4949	17.1534	16.489	19.8989	18.5319	19.2446	19.4043	16.9507		0.300206	0.587178
ARSE	Arylsulfatase E	19.5671	18.977	19.0992	19.0087	16.5936	18.8256	19.011	19.5067	19.1785	19.8623	16.6925	19.7281		0.475363	0.720491
ASAH1	Acid ceramidase;Acid ceramidase subunit alpha;Acid ceramidase subunit beta	20.1541	19.4509	19.9708	20.4012	18.5139	20.3443	21.0618	20.3866	20.3656	20.8541	19.7979	19.7007		0.50287	0.752904
ASCC3	Activating signal cointegrator 1 complex subunit 3	17.4714	18.0271	18.2528	18.8177	18.8824	16.613	17.0792	18.6267	20.0532	18.4099	14.6938	18.8499		0.732771	0.860882
ASF1A	Histone chaperone ASF1A	18.0632	17.584	16.7754	17.7472	18.1837	17.163	18.4639	18.4671	15.9288	17.8843	17.0393	17.0514		0.944425	0.97565
ASGR1	Asialoglycoprotein receptor 1	21.7264	21.9069	22.4806	21.6072	17.4121	21.8063	21.0828	22.4571	22.0809	21.0653	20.3491	22.6388		0.461902	0.701177
ASH2L	Set1/Ash2 histone methyltransferase complex subunit ASH2	18.7058	19.5684	16.6197	19.0379	16.7518	16.6482	18.0274	19.954	18.0221	19.2583	19.3383	18.4127		0.391498	0.653651
ASL	Argininosuccinate lyase	21.6406	21.5961	21.7092	21.8759	22.2204	20.815	21.0109	21.5302	21.896	21.8299	21.5371	21.446		0.955709	0.982105
ASNA1	ATPase ASNA1	20.0881	19.4542	20.3557	20.4205	18.9939	17.4873	15.6608	17.4925	17.5518	19.7766	19.9863	19.7273		0.00455316	0.128267
ASNS	Asparagine synthetase [glutamine-hydrolyzing]	17.9432	16.1529	22.5835	19.0641	16.3137	19.775	20.4025	19.9037	20.4979	20.9651	18.9302	20.3631		0.54822	0.755498
ASNSD1		20.2513	18.1587	17.0129	18.0051	16.4441	18.2313	17.6414	18.2912	17.1971	18.527	18.1617	17.5377		0.523284	0.75407
ASPH	Aspartyl/asparaginyl beta-hydroxylase	22.3045	22.2065	22.2565	22.9464	22.9598	22.2723	22.3983	22.6793	22.3177	22.7467	23.0077	22.4149		0.0548825	0.419862
ASPSCR1	Tether containing UBX domain for GLUT4	21.7446	21.6656	22.1274	21.8709	22.5842	22.3662	22.3032	22.4811	22.6384	21.5591	21.9955	21.9608		0.0318459	0.349303
ASS1	Argininosuccinate synthase	21.0354	21.325	21.2506	22.0482	22.0748	21.8697	20.4531	21.1677	21.5896	20.8179	20.8845	21.9531		0.074112	0.413278
ATAD2	ATPase family AAA domain-containing protein 2	16.8842	17.9592	18.1958	18.0574	18.6239	17.8095	18.2671	18.0922	16.1303	18.9701	18.5137	19.1057		0.12889	0.4511
ATAD3A	ATPase family AAA domain-containing protein 3A	21.475	21.5072	21.1862	21.825	21.7701	21.5948	22.3627	21.2928	21.6218	22.2575	21.9877	22.3875		0.0366224	0.367254
ATE1	Arginyl-tRNA--protein transferase 1	19.1683	16.6342	19.016	20.1253	21.9371	16.4189	18.3443	18.2632	17.1865	18.5004	18.9546	19.8225		0.660267	0.819909
ATF2	Cyclic AMP-dependent transcription factor ATF-2	15.9522	18.6672	15.8061	18.0956	18.3143	18.1779	17.2406	16.9196	18.1094	17.4365	17.6825	15.5984		0.421872	0.681153
ATG3	Ubiquitin-like-conjugating enzyme ATG3	19.8459	19.0991	19.868	19.1428	16.5052	20.0163	17.726	18.8298	19.5346	18.8311	19.2451	19.0121		0.558905	0.770445
ATG4B	Cysteine protease ATG4B	18.5097	19.248	19.1578	19.3103	18.8545	17.5384	16.9497	19.6557	19.4562	17.8057	18.2222	17.2084		0.319097	0.612175
ATG9A	Autophagy-related protein 9A	17.8539	18.7352	18.018	18.6708	18.6628	18.2473	17.4144	17.1993	18.0862	18.8702	18.167	17.9368		0.244966	0.570452
ATIC	Bifunctional purine biosynthesis protein PURH;Phosphoribosylaminoimidazolecarboxamide formyltransferase;IMP cyclohydrolase	25.302	25.4879	25.0527	25.0586	25.2952	24.5434	24.5834	24.8642	24.8299	24.7817	25.2868	25.0137		0.125761	0.508082
ATM	Serine-protein kinase ATM	19.9208	19.5206	19.6513	20.1889	20.2557	19.6796	19.8378	18.5623	19.8497	19.8795	19.6664	19.5308		0.475769	0.750427
ATOX1	Copper transport protein ATOX1	18.838	16.4649	18.5809	16.866	16.127	19.8174	19.2075	19.7914	18.1325	18.0603	16.1252	18.4112		0.463726	0.702909
ATP13A1	Manganese-transporting ATPase 13A1	19.0483	17.989	19.1807	18.2559	19.0853	18.8254	18.4713	18.8593	19.0655	18.6284	17.3653	19.9141		0.939187	0.976021
ATP1A1	Sodium/potassium-transporting ATPase subunit alpha-1	23.2918	23.2751	23.8078	23.6606	23.6977	23.6186	24.2595	23.3806	23.72	24.0292	24.0391	24.2109		0.0381341	0.371007
ATP1B1	Sodium/potassium-transporting ATPase subunit beta-1	21.2356	19.5174	21.2794	22.1933	19.5401	21.0282	19.17	22.6054	20.9098	22.3265	22.6357	22.2821		0.24017	0.547573
ATP1B3	Sodium/potassium-transporting ATPase subunit beta-3	20.9638	21.9641	20.9003	18.5536	20.1058	19.8041	20.1739	21.2645	20.8672	21.4112	22.0695	21.0375		0.0158384	0.241526
ATP2A2	Sarcoplasmic/endoplasmic reticulum calcium ATPase 2	22.1735	21.9369	22.0037	22.663	22.4782	21.3003	22.2981	22.5244	21.936	22.6713	22.7164	22.8293		0.112239	0.470813
ATP2B1	Plasma membrane calcium-transporting ATPase 1	18.9825	18.7932	18.8717	19.4009	19.5067	19.4043	19.1002	19.1505	19.1874	19.1616	19.0552	19.7398		0.188696	0.559359
ATP5A1	ATP synthase subunit alpha, mitochondrial	24.7827	24.8547	25.6866	24.4755	24.2596	24.7913	25.4063	24.7926	25.4766	25.8999	24.137	25.8885		0.365014	0.654541
ATP5B	ATP synthase subunit beta, mitochondrial	25.0399	24.3517	24.8669	25.086	24.767	25.3614	25.1815	25.0207	24.9936	25.5169	25.2804	25.641		0.0561099	0.414896
ATP5C1	ATP synthase subunit gamma, mitochondrial	22.14	20.6203	22.4091	19.7702	21.0726	17.9466	21.5757	21.1171	21.5514	21.973	21.5065	19.8629		0.0999065	0.414621
ATP5D	ATP synthase subunit delta, mitochondrial	22.5454	22.458	22.695	20.9886	19.6224	23.3717	16.7564	23.5699	23.2814	23.4423	23.298	22.9327		0.490474	0.71763
ATP5F1	ATP synthase F(0) complex subunit B1, mitochondrial	21.5518	21.6657	21.8642	21.5149	21.1783	21.5224	20.6112	22.0476	21.5877	22.2966	22.5465	21.7119		0.134467	0.489403
ATP5H	ATP synthase subunit d, mitochondrial	22.7993	22.9649	22.041	20.1338	22.8362	22.8969	20.7336	22.6806	21.8766	22.5105	20.8221	23.1987		0.749225	0.873588
ATP5I	ATP synthase subunit e, mitochondrial	21.6912	21.4423	19.1574	21.7507	22.0159	21.6778	20.3425	22.6863	21.4295	18.3107	22.4282	17.3029		0.252855	0.55393
ATP5J	ATP synthase-coupling factor 6, mitochondrial	22.2492	18.47	22.155	20.5834	18.7473	21.333	21.8853	22.2857	21.5135	22.0493	20.0185	21.7		0.460541	0.700697
ATP5L	ATP synthase subunit g, mitochondrial	21.4914	21.9416	22.2612	22.8078	21.9961	21.5001	22.106	19.865	21.3764	19.9797	20.8856	22.7849		0.392865	0.660739
ATP5O	ATP synthase subunit O, mitochondrial	21.3273	21.8743	22.0602	22.3527	22.1895	22.9524	18.0892	22.5678	23.4601	22.8685	21.7276	23.7638		0.655514	0.818706
ATP6AP1	V-type proton ATPase subunit S1	19.7093	18.3335	19.0953	19.6693	19.3529	19.5485	18.1791	17.995	18.5557	19.849	19.5646	18.2173		0.10418	0.435023
ATP6AP2	Renin receptor	16.8416	18.9617	18.2833	19.3577	19.1169	18.1796	19.8984	19.3135	17.8119	18.9159	18.9148	18.3258		0.618826	0.809676
ATP6V0A1	V-type proton ATPase 116 kDa subunit a isoform 1	17.8762	18.8572	19.1682	19.7096	16.7899	16.469	16.8456	20.4355	16.766	19.3289	19.8042	19.2581		0.396171	0.653521
ATP6V0D1	V-type proton ATPase subunit d 1	20.4962	20.1989	21.359	20.5821	18.9195	20.9553	21.4259	20.7137	19.9353	21.0603	17.6647	21.6325		0.87838	0.943098
ATP6V1A	V-type proton ATPase catalytic subunit A	21.5477	21.461	21.1067	22.0646	22.2295	21.4153	20.1446	22.132	21.7088	21.2309	21.4125	21.1894		0.551794	0.780918
ATP6V1B2	V-type proton ATPase subunit B, brain isoform	20.8088	20.567	20.9019	20.9272	21.3546	21.122	21.0767	20.998	20.8532	21.3005	21.4521	21.1992		0.0517088	0.434181
ATP6V1C1	V-type proton ATPase subunit C 1	19.6856	20.1642	20.2235	18.906	19.7422	18.731	19.084	21.2017	19.3468	19.2458	16.322	19.7867		0.171762	0.49118
ATP6V1E1	V-type proton ATPase subunit E 1	19.1984	17.3857	15.8095	17.1088	16.4394	17.8135	20.8606	20.4049	17.1927	20.9219	21.6515	19.6145		0.0667077	0.361565
ATP6V1G1	V-type proton ATPase subunit G 1	18.3497	17.3265	17.3933	20.4813	18.9295	15.659	19.0226	20.9097	19.6433	19.205	18.9172	16.8857		0.296035	0.582879
ATP6V1H	V-type proton ATPase subunit H	18.1409	18.7845	18.2137	18.7947	17.3797	18.184	18.0049	19.4237	18.3467	17.7199	19.2693	19.3722		0.653742	0.831072
ATRN	Attractin	18.2842	18.4871	18.3165	18.7934	18.0295	18.2596	18.3805	19.0977	18.3745	16.6747	16.8351	18.5152		0.0544444	0.369444
ATRX	Transcriptional regulator ATRX	18.3021	16.4043	18.8306	18.1426	18.9775	19.4967	18.5406	18.5474	19.1153	18.765	18.8594	19.1848		0.199125	0.533986
ATXN10	Ataxin-10	21.6502	21.5109	21.8397	21.3524	20.8085	19.7967	21.2732	21.1598	20.5409	21.5498	21.901	22.0306		0.0138489	0.251902
ATXN2	Ataxin-2	19.1384	19.3439	19.0754	20.2477	19.9686	19.4309	18.4439	18.6032	19.9785	17.619	16.1069	17.0509		0.00379876	0.125101
ATXN2L	Ataxin-2-like protein	22.0035	21.7687	22.3479	22.3287	22.5549	22.718	22.6056	22.5041	22.4806	21.5038	21.4193	21.8202		0.000433067	0.112235
AUH	Methylglutaconyl-CoA hydratase, mitochondrial	18.1282	18.8683	18.8801	18.2062	16.1895	17.4288	19.4914	17.3912	16.9179	15.9044	18.4386	17.9589		0.480848	0.723072
AUP1	Ancient ubiquitous protein 1	18.6154	19.0495	19.0063	17.929	17.5379	20.2306	20.168	19.6292	20.0135	20.2016	17.9255	20.101		0.261854	0.563586
AURKB	Aurora kinase B	17.1545	18.9629	17.0018	18.1038	15.7124	17.5769	16.3944	17.3071	17.8751	18.0955	18.6009	18.4212		0.292224	0.590672
AVL9	Late secretory pathway protein AVL9 homolog	17.3338	18.046	18.7554	17.6008	18.915	17.872	17.6073	17.4864	17.8773	16.5775	17.1229	18.541		0.592714	0.799271
B4GAT1	Beta-1,4-glucuronyltransferase 1	19.0275	18.4584	18.8994	19.5022	17.6731	19.0796	18.9764	17.8924	16.3141	18.9404	19.6356	16.0658		0.367534	0.635236
BABAM1	BRISC and BRCA1-A complex member 1	19.9108	16.0937	20.2932	19.2778	18.179	20.3846	19.0803	19.7972	20.294	18.9347	18.5462	18.9645		0.849824	0.928205
BAG2	BAG family molecular chaperone regulator 2	20.3782	20.8913	21.9514	20.7858	21.934	21.8736	21.793	20.9037	22.0047	20.9382	21.9009	22.1667		0.817961	0.920715
BAG3	BAG family molecular chaperone regulator 3	17.9567	17.2019	18.5198	17.8596	18.4773	16.5379	18.201	20.0423	15.3696	18.7833	18.0136	17.7301		0.879365	0.943479
BAG4	BAG family molecular chaperone regulator 4	18.53	18.1997	18.9604	18.1448	19.1568	17.9753	18.6029	17.7102	16.6885	17.3393	17.767	15.7819		0.0898543	0.41536
BAG6	Large proline-rich protein BAG6	21.4888	21.4103	21.6201	21.6826	22.0716	22.1471	21.9198	21.9248	22.0723	21.4212	22.0639	22.0336		0.0348577	0.375571
BAIAP2	Brain-specific angiogenesis inhibitor 1-associated protein 2	18.434	18.4827	18.6187	19.3266	19.3184	18.5191	16.8258	20.2051	18.8367	16.5936	19.1662	18.7249		0.755061	0.874319
BAP18	Chromatin complexes subunit BAP18	19.3294	18.8747	17.5142	19.5532	19.806	20.209	17.2893	20.3489	19.8606	19.5862	20.6141	19.4333		0.0818926	0.383468
BAX	Apoptosis regulator BAX	20.5673	20.4874	19.1612	20.9799	19.1428	18.6233	20.7358	20.5431	20.5416	20.3147	20.3748	19.9584		0.371569	0.652967
BAZ1B	Tyrosine-protein kinase BAZ1B	15.6173	16.98	18.1844	18.6824	16.938	17.7915	19.038	19.2123	17.1071	19.0474	18.7852	18.9747		0.0495586	0.337358
BCAM	Basal cell adhesion molecule	20.7421	21.1595	20.4809	20.4106	20.289	19.984	20.3262	20.514	20.7413	20.1433	18.5548	20.2976		0.0520905	0.36756
BCAP31	B-cell receptor-associated protein 31	22.5689	22.3018	22.7939	22.5331	23.1413	24.1179	22.5759	22.1846	21.6277	21.3507	19.9086	21.9364		0.0101085	0.205391
BCAS2	Pre-mRNA-splicing factor SPF27	19.6106	19.7909	20.0743	19.0494	19.6011	16.9779	19.2788	19.622	17.8845	19.0338	19.9214	19.9784		0.0928013	0.417438
BCAT1	Branched-chain-amino-acid aminotransferase, cytosolic	18.6503	18.1181	18.2079	18.6781	19.2497	17.0514	18.2889	19.0035	17.6523	16.2284	16.8308	18.9589		0.491283	0.731447
BCCIP	BRCA2 and CDKN1A-interacting protein	19.422	21.0876	20.0232	20.7466	21.9368	16.1984	18.5606	17.8994	20.8135	20.5756	21.4412	19.8371		0.735691	0.860547
BCKDHA	2-oxoisovalerate dehydrogenase subunit alpha, mitochondrial	19.7796	19.3746	19.7051	19.4157	20.1659	19.6134	19.3738	19.9647	18.4826	17.4904	20.3228	20.252		0.914568	0.966858
BCKDK	[3-methyl-2-oxobutanoate dehydrogenase [lipoamide]] kinase, mitochondrial	19.0451	19.1715	19.5215	20.4244	20.3295	20.0607	19.1443	19.387	19.2749	17.3896	17.682	18.554		0.001627	0.108909
BCL10	B-cell lymphoma/leukemia 10	17.0497	17.3034	17.4864	18.0084	19.9089	19.75	16.9542	18.9735	17.4025	17.8261	18.2232	18.1541		0.0467023	0.336165
BCL2L1	Bcl-2-like protein 1	19.1512	18.4708	16.4531	19.8146	18.3664	19.109	17.9881	17.3846	16.4599	16.7247	18.656	17.7957		0.205211	0.515932
BCL2L13	Bcl-2-like protein 13	17.6956	17.8259	16.7698	17.1556	17.2025	16.4459	18.5761	18.1567	16.6059	17.1223	17.6171	16.3671		0.419519	0.69382
BCLAF1	Bcl-2-associated transcription factor 1	22.016	21.9058	21.7928	21.295	22.1777	21.8384	22.2749	21.6969	21.6712	17.1074	20.9845	18.1146		0.0046848	0.129189
BCR	Breakpoint cluster region protein	18.4952	18.3283	17.9884	16.3362	17.9984	16.421	17.0795	18.3573	16.5322	19.044	17.4374	17.7511		0.340843	0.628924
BCS1L	Mitochondrial chaperone BCS1	17.8412	18.2553	18.2391	18.9195	19.6692	17.2103	14.8554	19.6923	16.7153	18.3224	19.3711	18.5757		0.418101	0.670511
BDH2	3-hydroxybutyrate dehydrogenase type 2	18.3346	17.1061	18.213	17.8639	16.4628	17.2072	19.114	16.0235	17.4193	19.6474	15.5825	16.623		0.746306	0.869042
BID	BH3-interacting domain death agonist;BH3-interacting domain death agonist p15;BH3-interacting domain death agonist p13;BH3-interacting domain death agonist p11	16.1919	20.4519	16.934	21.1311	21.0245	17.0972	17.7094	16.5887	17.7953	16.4123	17.4193	19.1497		0.289565	0.575538
BIRC6	Baculoviral IAP repeat-containing protein 6	20.06	19.5752	19.9458	20.0709	18.7512	19.1798	18.7549	20.3615	19.5454	19.5891	18.7045	19.2296		0.326403	0.63446
BLMH	Bleomycin hydrolase	19.1614	16.9173	15.6493	21.0573	22.4422	21.0238	20.8087	20.877	20.6461	20.719	19.6394	18.4949		0.231178	0.534602
BLVRA	Biliverdin reductase A	22.4377	22.2592	22.3418	22.3175	22.3299	22.3598	22.9899	22.0123	22.4017	22.5039	22.2865	22.3603		0.91604	0.9758
BLVRB	Flavin reductase (NADPH)	20.2187	19.0557	19.686	17.8435	20.5332	18.8847	17.043	18.7649	18.5535	15.6154	18.4076	17.0891		0.0710358	0.371528
BMS1	Ribosome biogenesis protein BMS1 homolog	19.8876	20.6931	20.3138	19.899	20.743	20.9781	20.0716	20.5307	20.5779	20.9058	20.4769	19.9553		0.917419	0.971145
BNIP3	BCL2/adenovirus E1B 19 kDa protein-interacting protein 3	19.1587	19.9429	20.6292	18.1341	18.1913	15.7884	16.5771	17.6381	20.2111	15.7555	18.6184	18.5171		0.289669	0.575053
BOD1L1	Biorientation of chromosomes in cell division protein 1-like 1	20.2445	20.0446	20.2957	20.2597	20.7259	20.9763	20.6078	20.3256	20.6825	18.6323	20.2841	19.9967		0.0711028	0.410292
BOLA2	BolA-like protein 2	20.3016	17.346	19.5038	17.0422	19.9731	18.51	18.4152	17.2439	18.0633	16.8448	15.2732	16.3926		0.0248521	0.263696
BOP1	Ribosome biogenesis protein BOP1	20.6558	21.2374	20.2746	20.3004	20.2234	21.0387	21.4881	21.6223	21.1409	21.2182	21.0633	21.3701		0.0980645	0.440891
BPHL	Valacyclovir hydrolase	17.0334	19.7427	19.8767	17.6016	16.7708	16.9475	16.3601	16.2824	16.346	19.2263	17.7193	16.6169		0.0651879	0.361497
BPNT1	3(2),5-bisphosphate nucleotidase 1	15.9281	19.4902	18.0547	20.8434	20.097	19.4819	19.629	19.4231	19.904	19.9923	20.7068	19.613		0.306047	0.59016
BPTF	Nucleosome-remodeling factor subunit BPTF	18.7505	18.9245	15.0619	17.8744	18.824	18.7631	19.2961	18.3383	19.1234	18.4496	19.1837	19.235		0.847828	0.927281
BRAT1	BRCA1-associated ATM activator 1	18.9913	19.4446	18.9386	18.4213	15.9109	18.8305	18.1299	18.7194	18.7283	19.1833	18.8295	17.9511		0.178607	0.507823
BRCC3	Lys-63-specific deubiquitinase BRCC36	17.9238	19.2944	17.4695	18.4545	18.82	17.9154	18.3366	18.249	17.7791	16.5832	17.6339	18.0275		0.23436	0.557987
BRD2	Bromodomain-containing protein 2	16.9119	17.9878	16.9069	18.2795	18.7304	16.5682	14.2321	18.7477	18.2499	17.8858	18.5598	17.5095		0.814196	0.908004
BRD3	Bromodomain-containing protein 3	18.7133	18.6047	18.0192	18.884	19.626	17.6562	16.7072	18.5499	16.8657	18.3508	19.6062	18.5704		0.111644	0.435016
BRD4	Bromodomain-containing protein 4	19.4498	19.2358	18.174	19.8583	20.2141	19.5703	17.5942	20.0169	19.2505	19.2268	16.2003	20.1508		0.532338	0.753093
BRE	BRCA1-A complex subunit BRE	17.9236	16.5004	18.2291	17.9316	16.5986	17.34	19.8251	16.6551	19.1366	17.0657	17.4213	17.5955		0.382347	0.652917
BRI3BP	BRI3-binding protein	20.291	20.4588	20.4146	20.4783	20.6906	20.1572	15.9449	20.5593	19.7222	19.6568	18.7669	20.4281		0.673241	0.823524
BRIX1	Ribosome biogenesis protein BRX1 homolog	19.5563	19.7485	18.2541	16.2249	19.9833	17.0671	17.821	19.8197	15.6645	20.7068	20.5471	17.3696		0.516695	0.737052
BROX	BRO1 domain-containing protein BROX	18.6168	18.7497	18.3444	18.7554	19.5685	18.9528	19.4319	19.3248	19.0472	19.1661	17.3355	19.4039		0.555234	0.781085
BSG	Basigin	22.854	23.6567	23.651	22.5095	21.7356	22.9142	24.0618	24.0365	23.575	23.8283	23.6348	24.2021		0.00930532	0.206699
BST2	Bone marrow stromal antigen 2	18.0666	16.7458	16.6241	18.2064	18.8518	19.3965	16.5033	17.6732	18.1311	18.1924	18.5432	17.56		0.0529876	0.353865
BTAF1	TATA-binding protein-associated factor 172	18.347	18.1121	18.3843	18.5114	18.1293	17.7971	16.9982	17.4027	16.4714	16.8902	18.1934	18.1482		0.0335946	0.33625
BTF3	Transcription factor BTF3	21.0887	17.36	20.1914	17.8879	17.116	19.6412	19.7221	21.0233	21.0453	19.5802	16.0366	16.9595		0.133059	0.435419
BTF3L4	Transcription factor BTF3 homolog 4	17.3806	20.1864	17.5193	19.6626	20.4078	20.8092	20.2786	20.6835	20.2493	19.48	20.7816	20.1559		0.383482	0.648067
BUB3	Mitotic checkpoint protein BUB3	21.2163	21.6371	21.2005	21.5937	20.1868	21.5905	21.825	21.0172	21.8557	21.1921	21.0808	21.6593		0.751264	0.890186
BYSL	Bystin	19.1056	16.8775	20.7111	20.6535	20.2581	19.6482	20.1648	20.482	20.1745	20.7172	17.7773	19.6259		0.39804	0.654057
BZW1	Basic leucine zipper and W2 domain-containing protein 1	21.5914	20.9618	22.2265	21.4636	22.5783	21.7788	22.7604	22.0912	22.0008	22.0847	16.1298	20.9414		0.206344	0.511065
BZW2	Basic leucine zipper and W2 domain-containing protein 2	21.2188	20.0278	21.3846	21.6454	21.52	21.5647	21.022	20.2078	21.1542	20.9396	20.7172	20.1667		0.146051	0.495007
C11orf54	Ester hydrolase C11orf54	19.9403	20.3777	16.821	20.9222	19.1479	20.7719	19.7524	20.2325	19.2741	19.2305	19.9809	18.2643		0.765845	0.881982
C11orf73	Protein Hikeshi	17.9652	18.4377	18.335	17.321	17.6699	16.7047	17.1042	18.5333	18.2086	17.7721	17.7687	16.8947		0.0834503	0.420871
C12orf10	UPF0160 protein MYG1, mitochondrial	20.5797	19.6608	20.8767	20.5521	20.976	20.7808	21.078	20.8174	19.9248	20.4642	17.3326	21.0094		0.508092	0.744443
C12orf43	Uncharacterized protein C12orf43	15.0173	16.5091	17.4105	19.1241	17.0136	18.9175	18.0342	17.4882	17.1862	17.0396	18.9835	17.2226		0.533527	0.753711
C14orf159	UPF0317 protein C14orf159, mitochondrial	17.8141	17.8416	18.6005	18.4299	18.8854	19.1781	16.8755	16.8898	18.3217	19.1907	18.0044	19.5725		0.0498524	0.349034
C14orf166	UPF0568 protein C14orf166	21.5945	20.9104	20.96	20.7762	20.815	18.6629	16.4006	18.7207	20.5864	21.3735	21.2703	21.6206		0.0281633	0.281612
C19orf43	Uncharacterized protein C19orf43	20.4752	17.7021	20.8181	19.3637	16.8715	19.9883	19.521	17.5439	19.9616	20.9327	16.3752	21.3307		0.944725	0.975345
C1orf123	UPF0587 protein C1orf123	21.6544	21.9236	16.0594	22.3332	22.072	21.1568	18.9719	21.8643	18.3762	17.9485	21.9819	18.0058		0.502136	0.722368
C1QBP	Complement component 1 Q subcomponent-binding protein, mitochondrial	23.4126	24.7239	24.1551	23.3564	22.1463	22.5845	23.96	23.3124	23.7882	25.2903	23.4202	23.458		0.0937434	0.420189
C2	Complement C2;Complement C2b fragment;Complement C2a fragment	17.8718	18.9484	14.7552	18.1664	18.5603	16.3666	18.5494	18.7961	17.3484	16.7256	18.8126	17.8599		0.941199	0.975485
C2orf43	UPF0554 protein C2orf43	19.4713	18.841	19.539	17.8228	16.6837	19.4154	19.5606	19.4011	18.9799	16.2225	17.9998	20.1401		0.234771	0.549451
C2orf72	Uncharacterized protein C2orf72	17.7563	18.6978	17.9179	18.7978	17.5454	17.5364	17.3255	18.8318	17.3937	17.8256	16.7406	18.8907		0.85659	0.937527
C3	Complement C3;Complement C3 beta chain;C3-beta-c;Complement C3 alpha chain;C3a anaphylatoxin;Acylation stimulating protein;Complement C3b alpha chain;Complement C3c alpha chain fragment 1;Complement C3dg fragment;Complement C3g fragment;Complement C3d fragment;Complement C3f fragment;Complement C3c alpha chain fragment 2	24.0076	23.7868	23.7492	24.1717	24.2917	23.7499	24.1942	24.0596	23.9559	24.468	24.6569	24.1266		0.0192807	0.333934
C4B	Complement C4-B;Complement C4 beta chain;Complement C4-B alpha chain;C4a anaphylatoxin;C4b-B;C4d-B;Complement C4 gamma chain	22.8364	22.4734	22.6334	22.8873	23.0012	22.6138	23.2847	22.6016	23.0126	23.5064	23.7264	23.1481		0.00742839	0.242468
C4orf27	UPF0609 protein C4orf27	17.5087	16.5151	19.0009	16.8605	18.8106	18.7326	19.4149	19.2441	16.2246	17.8527	18.5352	19.2304		0.979645	0.989504
C5orf22	UPF0489 protein C5orf22	16.5752	15.4788	17.1628	18.0174	17.7762	17.247	16.9153	18.2305	16.3361	18.4076	16.4008	18.4499		0.328393	0.618014
C7orf50	Uncharacterized protein C7orf50	20.7854	22.2924	20.5597	20.4926	17.0969	19.3651	20.8207	21.1137	21.1216	20.8193	22.3484	20.9635		0.0403547	0.321931
C8orf82	UPF0598 protein C8orf82	18.7011	18.5134	18.5037	18.6998	18.6221	17.6204	17.5929	19.5677	15.743	17.5644	17.8159	17.2325		0.343075	0.625981
C9orf64	UPF0553 protein C9orf64	21.6805	18.3407	18.5114	19.9791	17.6995	18.2696	17.9392	18.4805	19.9682	17.607	16.5308	18.4803		0.513739	0.738273
CA5A	Carbonic anhydrase 5A, mitochondrial	20.1438	19.539	18.8657	17.8086	16.4395	19.9124	19.6155	20.6814	19.5238	19.1466	18.7786	19.8028		0.45107	0.692884
CAB39	Calcium-binding protein 39	19.5753	18.7435	18.578	20.772	20.3551	19.9756	18.2252	18.7436	19.4236	18.5633	19.8999	15.7864		0.14812	0.459341
CABIN1	Calcineurin-binding protein cabin-1	16.4198	17.7219	17.228	18.25	19.172	16.6291	18.1948	18.0567	14.5424	17.1738	17.1488	16.8534		0.600438	0.788946
CACUL1	CDK2-associated and cullin domain-containing protein 1	16.6907	18.2907	18.3389	16.567	17.1143	15.4293	18.6023	17.9089	18.721	16.0571	15.1749	15.5207		0.0024876	0.108364
CACYBP	Calcyclin-binding protein	19.7737	19.087	19.8836	18.3748	17.4673	21.8093	17.6405	21.0862	21.3585	19.3009	18.1981	19.5814		0.759023	0.875417
CAD	CAD protein;Glutamine-dependent carbamoyl-phosphate synthase;Aspartate carbamoyltransferase;Dihydroorotase	22.5647	22.5853	22.4467	22.9278	22.6002	22.844	22.3272	22.4516	22.2899	22.599	22.7804	22.2139		0.0469937	0.441543
CADM1	Cell adhesion molecule 1	17.1816	18.2119	17.8544	19.1579	17.5132	19.6777	16.6466	19.0466	18.9647	17.12	18.5126	19.271		0.83075	0.920658
CALD1	Caldesmon	22.8766	22.5038	22.9738	22.7528	22.9632	23.1536	22.807	22.4155	23.2613	22.4098	22.3787	22.7766		0.346675	0.693642
CALR	Calreticulin	24.4229	25.2419	25.446	24.7429	20.6262	24.5653	25.7146	24.7302	25.0077	23.791	22.4277	23.8435		0.173786	0.489486
CALU	Calumenin	23.6623	24.066	23.4977	23.4069	22.1474	23.4723	22.8364	23.6157	23.2904	22.9878	23.3327	23.0701		0.230614	0.563261
CAMK2D	Calcium/calmodulin-dependent protein kinase type II subunit delta	20.5044	20.5203	20.0021	21.3556	19.6205	19.4319	19.7529	20.6293	19.6648	20.6342	20.5097	19.3891		0.910942	0.966957
CAMLG	Calcium signal-modulating cyclophilin ligand	16.8364	19.1634	17.4504	16.4428	17.5196	17.8765	17.8695	17.443	17.7595	16.7602	17.6987	18.3122		0.815436	0.915857
CAMSAP3	Calmodulin-regulated spectrin-associated protein 3	19.4593	19.118	19.4365	19.9897	20.14	20.1014	19.8198	19.1735	19.7887	19.4928	20.1701	19.4287		0.0165989	0.30593
CAND1	Cullin-associated NEDD8-dissociated protein 1	22.9668	23.0837	22.4564	23.2605	23.3855	22.9077	22.8116	22.5105	23.0386	22.8831	23.5999	22.68		0.505057	0.780506
CANX	Calnexin	24.473	25.0821	24.8192	24.8223	24.446	25.0935	24.7189	25.5587	24.7322	24.6455	23.3477	25.1328		0.563581	0.788644
CAP1	Adenylyl cyclase-associated protein 1	22.6342	22.0925	22.2158	22.5058	20.4219	21.8525	20.3565	22.0088	22.7529	20.8876	21.7436	22.7429		0.524686	0.755577
CAP2	Adenylyl cyclase-associated protein 2	20.3222	19.828	20.3481	19.7834	20.034	20.3016	16.24	19.8145	19.3939	19.6479	17.4834	19.6539		0.182523	0.501659
CAPG	Macrophage-capping protein	19.1928	19.4002	18.9173	17.5049	18.0207	18.9254	18.6152	18.9916	19.6074	16.8139	16.751	17.5229		0.000297463	0.0905714
CAPN1	Calpain-1 catalytic subunit	20.6997	21.2344	20.8142	21.5762	21.718	21.5968	20.2856	21.5267	21.0292	19.9522	21.7556	20.4459		0.228662	0.557213
CAPN2	Calpain-2 catalytic subunit	19.4527	17.3926	19.6455	19.5708	18.0446	16.0898	19.4195	18.5391	18.2079	18.4392	19.9392	17.2351		0.793758	0.894647
CAPN7	Calpain-7	19.5676	20.7911	18.2035	17.7665	18.282	16.9821	18.3216	18.3283	17.9373	17.7238	18.4126	18.913		0.0909807	0.412237
CAPNS1	Calpain small subunit 1	19.471	20.7845	19.4905	20.7911	20.5631	19.2128	20.3266	20.2026	16.004	15.5699	20.5877	20.0608		0.578322	0.772641
CAPRIN1	Caprin-1	22.4518	22.1276	20.7094	22.3539	21.1872	23.0832	21.2829	22.6539	22.8704	22.6569	20.5145	22.6026		0.973781	0.987239
CAPZA1	F-actin-capping protein subunit alpha-1	22.7072	22.3854	22.8898	22.5168	21.5662	22.5272	22.7524	22.5616	23.0857	22.3702	22.6598	21.9403		0.224076	0.583632
CAPZA2	F-actin-capping protein subunit alpha-2	20.5564	20.6034	20.2684	20.3494	20.4137	20.5881	21.0721	20.6911	20.3886	21.1095	21.0793	17.3852		0.729648	0.864974
CAPZB	F-actin-capping protein subunit beta	21.7618	22.4015	21.9977	20.4396	22.0166	22.3302	22.5468	23.1306	22.3915	22.463	22.9758	22.441		0.111998	0.440799
CARM1	Histone-arginine methyltransferase CARM1	19.7837	19.0115	20.1007	16.3969	17.8974	19.9589	17.8156	19.3512	19.9641	18.3311	19.0689	20.1672		0.474207	0.717141
CARS	Cysteine--tRNA ligase, cytoplasmic	20.0292	20.3304	20.4955	19.4704	17.8025	20.6602	18.7255	20.2921	20.4438	20.8295	20.4424	20.6883		0.315217	0.608541
CARS2	Probable cysteine--tRNA ligase, mitochondrial	20.4246	20.307	21.1515	19.5462	19.874	20.866	20.9665	20.7227	21.2048	20.7649	20.6814	20.6986		0.202058	0.547847
CASP3	Caspase-3;Caspase-3 subunit p17;Caspase-3 subunit p12	18.9065	20.2486	19.6638	17.151	16.0797	17.6793	15.5908	17.4449	18.7755	19.9079	17.1613	17.5497		0.0696289	0.371719
CASP8	Caspase-8;Caspase-8 subunit p18;Caspase-8 subunit p10	18.9759	19.5272	20.1112	19.3177	16.6017	21.0672	20.9228	17.7171	19.438	17.8326	18.6616	19.3576		0.77105	0.88416
CAST	Calpastatin	17.6173	20.1852	19.887	20.37	20.8302	20.3805	16.4725	20.3865	20.2536	19.3256	18.7913	19.7588		0.515218	0.74165
CAT	Catalase	23.422	23.3799	23.4359	22.7584	23.67	23.2029	23.8386	23.469	22.9098	23.1218	23.5414	23.9522		0.730148	0.885791
CBFB	Core-binding factor subunit beta	20.062	17.7664	17.1298	20.2893	19.9854	19.9071	17.97	20.0938	20.0323	18.2393	16.7234	19.8418		0.396811	0.654164
CBX3	Chromobox protein homolog 3	22.5537	21.9028	22.093	20.6167	19.2113	21.561	21.5875	22.2667	22.3844	22.3274	19.8789	22.7587		0.204295	0.525038
CBX4	E3 SUMO-protein ligase CBX4	17.7112	17.8424	17.1293	17.5224	17.4524	17.9366	17.3647	18.0535	16.6357	18.0147	17.5474	16.5274		0.889536	0.959571
CBX5	Chromobox protein homolog 5	17.0081	19.053	18.4038	17.3977	15.1983	18.8263	20.8342	19.5322	19.2111	17.2471	18.7718	20.0268		0.199292	0.508672
CBX8	Chromobox protein homolog 8	18.3724	18.5324	20.2591	17.5711	18.2191	18.2105	18.2986	18.4849	18.4322	19.5528	17.747	17.8822		0.330053	0.620474
CCAR1	Cell division cycle and apoptosis regulator protein 1	20.6774	20.7152	21.1947	20.0159	19.4342	21.3466	21.1568	22.0299	21.2007	21.5095	20.6598	19.0849		0.254985	0.564317
CCAR2	Cell cycle and apoptosis regulator protein 2	22.3655	22.0893	22.242	22.7002	22.513	22.7125	22.1315	22.4346	22.77	22.114	21.8637	22.3294		0.0768279	0.451074
CCBL2	Kynurenine--oxoglutarate transaminase 3	18.5639	21.1267	21.7787	20.2576	19.2285	20.7084	17.4533	20.7904	18.1865	20.7577	19.283	15.6412		0.593065	0.781724
CCDC12	Coiled-coil domain-containing protein 12	15.7647	19.6326	18.1717	19.7409	20.1096	19.0544	16.9097	17.5388	19.6956	16.6872	19.5229	15.3862		0.332706	0.605589
CCDC124	Coiled-coil domain-containing protein 124	19.4338	20.5059	19.0942	20.5748	19.9155	17.4485	17.9055	21.5019	18.9082	20.5252	17.5655	20.3885		0.984332	0.990981
CCDC134	Coiled-coil domain-containing protein 134	17.3904	17.422	16.193	19.8784	19.8261	18.6422	16.0286	18.2154	18.6356	16.5079	19.0946	19.3039		0.076698	0.379427
CCDC22	Coiled-coil domain-containing protein 22	18.2723	18.0245	17.2314	18.4396	18.0523	17.3473	18.1016	19.0497	17.8018	17.0305	16.4357	18.9446		0.598583	0.79898
CCDC47	Coiled-coil domain-containing protein 47	20.4443	17.9152	18.5003	18.9146	20.5657	17.3306	18.894	20.536	18.7026	20.2282	20.2818	18.7655		0.860556	0.935183
CCDC51	Coiled-coil domain-containing protein 51	16.4459	19.555	17.9472	19.4162	18.9067	17.0073	17.716	15.636	16.9922	15.957	17.6381	18.4623		0.263444	0.557389
CCDC58	Coiled-coil domain-containing protein 58	22.1083	22.5914	16.6981	18.7966	18.1073	22.1628	16.6672	22.5479	16.385	21.2177	16.3877	18.09		0.426922	0.663378
CCDC6	Coiled-coil domain-containing protein 6	20.1112	20.7257	19.8109	20.8705	21.4057	20.3027	20.9027	20.3646	20.3874	20.6227	21.1771	19.7101		0.400749	0.695527
CCDC85C	Coiled-coil domain-containing protein 85C	16.6927	18.9366	17.2065	19.1574	19.0706	18.4987	18.2614	18.9128	16.9116	18.5449	19.163	16.4859		0.641771	0.817161
CCDC86	Coiled-coil domain-containing protein 86	19.1162	19.3944	20.486	19.2062	19.8556	17.2347	16.764	19.0741	17.5174	17.641	17.5949	16.9424		0.0375112	0.31646
CCDC88A	Girdin	18.4394	18.4279	18.8971	18.7499	19.1163	18.3184	19.0851	19.0353	18.5825	17.1276	18.17	17.1381		0.00320029	0.137561
CCDC9	Coiled-coil domain-containing protein 9	18.1988	18.8556	18.8118	18.959	18.9798	17.6759	19.3074	19.6901	19.1903	18.0759	18.8775	19.5695		0.305577	0.620829
CCDC93	Coiled-coil domain-containing protein 93	16.2314	19.1349	17.9332	19.6109	19.5266	18.5356	18.2435	18.83	18.0716	16.5321	19.5021	17.583		0.309834	0.597516
CCNK	Cyclin-K	17.3259	18.8497	16.9519	18.579	18.1514	16.3165	19.4853	19.1961	18.7224	15.2951	17.2915	18.2071		0.143705	0.45272
CCS	Copper chaperone for superoxide dismutase	20.1462	19.2085	17.8574	18.7367	20.4567	19.8465	18.9708	20.1234	19.0006	19.436	17.014	17.5749		0.195669	0.515599
CCT2	T-complex protein 1 subunit beta	24.1894	23.8636	24.1334	23.8803	23.6285	23.5491	24.0544	23.9546	23.6459	23.866	23.2282	23.7193		0.0523758	0.423695
CCT3	T-complex protein 1 subunit gamma	23.8964	24.3191	23.7326	22.3384	24.4911	24.3554	24.1807	22.6154	24.0617	23.6555	24.7244	24.2629		0.698391	0.853877
CCT4	T-complex protein 1 subunit delta	23.7796	23.6773	24.0148	24.1664	24.2364	23.8244	24.0163	23.6839	24.1828	23.6611	24.2277	23.6939		0.541471	0.822501
CCT5	T-complex protein 1 subunit epsilon	23.6458	24.0378	23.782	23.7896	23.5153	23.6523	23.5596	23.5853	23.1392	22.9593	23.5219	23.6851		0.141859	0.534948
CCT6A	T-complex protein 1 subunit zeta	24.0931	23.8396	24.2125	23.632	23.611	23.301	24.0819	23.2775	22.3533	23.57	23.9384	23.374		0.287068	0.616151
CCT7	T-complex protein 1 subunit eta	23.4593	22.7534	22.7288	23.1928	23.4363	22.903	23.9584	22.6299	23.4717	23.0244	23.3839	22.9234		0.826975	0.934892
CCT8	T-complex protein 1 subunit theta	24.5772	24.2528	25.0289	23.1626	23.086	24.9223	24.6126	24.1381	24.9711	24.4978	24.5135	24.3446		0.180521	0.526153
CD2AP	CD2-associated protein	21.0452	21.215	20.8031	21.5994	21.5153	21.6443	21.1687	21.3678	21.3671	19.6819	20.4027	20.7111		0.000767712	0.106732
CD2BP2	CD2 antigen cytoplasmic tail-binding protein 2	19.6714	19.3935	20.2302	17.258	18.7201	20.7093	18.2092	19.2108	19.4446	19.6229	18.8852	19.2832		0.757843	0.882041
CD3EAP	DNA-directed RNA polymerase I subunit RPA34	17.5747	18.2701	18.0335	18.999	20.2835	17.7522	18.3789	18.5482	18.5797	18.453	17.3965	19.2245		0.66984	0.833744
CD74	HLA class II histocompatibility antigen gamma chain	20.2982	19.9649	20.6235	20.4932	20.6594	20.3935	20.4743	19.4546	20.5138	20.6033	17.9336	21.1878		0.852851	0.935844
CDC23	Cell division cycle protein 23 homolog	17.7192	18.1504	16.9716	17.5756	19.2762	18.4545	17.076	16.2579	18.088	16.4667	17.6354	17.3069		0.153456	0.479766
CDC25C	M-phase inducer phosphatase 3	18.7517	17.0252	17.3828	17.9702	18.0815	18.5546	17.2453	17.7819	16.2738	18.0643	17.0668	17.5707		0.252111	0.567975
CDC27	Cell division cycle protein 27 homolog	18.8395	19.3275	19.1402	19.0219	19.1121	19.9929	17.3887	16.9736	15.0238	18.6984	20.1497	19.4005		0.00111482	0.113231
CDC34	Ubiquitin-conjugating enzyme E2 R1	18.5529	15.8661	17.9352	18.9638	19.4577	18.1009	18.2407	15.8158	17.0323	19.0932	18.9117	16.8478		0.369934	0.637908
CDC37	Hsp90 co-chaperone Cdc37;Hsp90 co-chaperone Cdc37, N-terminally processed	22.7953	20.5959	23.0731	22.3185	21.277	23.334	22.458	21.1494	21.2448	23.0644	22.986	21.3984		0.687762	0.84092
CDC40	Pre-mRNA-processing factor 17	16.3808	18.2587	18.1368	18.5747	18.4794	17.8956	18.1025	19.0588	18.2824	18.1553	18.5701	16.7572		0.59637	0.798454
CDC42	Cell division control protein 42 homolog	20.9533	21.5554	21.1697	21.724	21.6416	20.3615	18.4456	21.137	20.9671	21.5227	21.9439	19.8792		0.506455	0.744245
CDC42EP4	Cdc42 effector protein 4	17.4453	19.4363	17.3763	17.9087	19.2628	16.925	18.1926	18.5513	18.8824	17.7846	18.6242	17.8959		0.859513	0.937252
CDC5L	Cell division cycle 5-like protein	21.6527	21.1937	21.6295	22.3568	21.5539	22.026	22.0054	21.7046	21.7296	21.4693	21.218	20.8877		0.0539759	0.40557
CDC73	Parafibromin	19.9422	20.2276	19.8387	19.419	19.1295	20.8991	19.968	19.2637	20.4197	19.079	20.2278	20.0812		0.935318	0.975555
CDH2	Cadherin-2	15.8647	20.9505	19.7062	19.5456	20.8655	18.5807	18.4301	20.2026	16.2372	19.8057	20.3519	17.1656		0.780123	0.885224
CDK1	Cyclin-dependent kinase 1	20.9872	21.3059	21.4429	21.4618	21.5831	21.6583	21.5587	20.9333	21.4546	20.8774	20.1864	21.8586		0.426184	0.723272
CDK11B	Cyclin-dependent kinase 11B	20	19.0009	19.5693	19.3538	16.7738	20.0179	20.2745	17.8738	19.5351	19.8702	17.395	19.3737		0.649986	0.818656
CDK12	Cyclin-dependent kinase 12	21.0142	20.7278	21.1502	20.956	20.3174	20.0703	17.8708	21.0604	21.1866	16.6273	20.2677	21.4675		0.564515	0.767183
CDK13	Cyclin-dependent kinase 13	16.7133	17.1066	17.6864	17.3883	18.2478	17.4038	18.1154	18.2142	16.8333	17.9746	18.1462	15.1078		0.674827	0.833828
CDK5RAP1	CDK5 regulatory subunit-associated protein 1	19.0116	19.7418	19.3489	15.9011	17.7015	16.9471	17.0923	21.1643	17.4861	19.5101	16.4902	19.2635		0.16351	0.474817
CDK5RAP3	CDK5 regulatory subunit-associated protein 3	19.5668	18.9101	18.2729	19.701	18.6124	19.8091	18.6084	20.2974	19.5013	19.8491	21.1877	19.0558		0.175463	0.495733
CDK6	Cyclin-dependent kinase 6	19.2737	20.6125	19.3115	18.9219	20.6552	18.7207	17.4344	19.4649	19.52	18.6101	17.5705	19.7991		0.345166	0.626135
CDK9	Cyclin-dependent kinase 9	16.9989	18.2019	19.0613	19.4159	16.5186	17.262	18.8958	16.5237	18.1584	17.9167	19.5826	17.4468		0.865041	0.937193
CDKN2A;CDKN2B	Cyclin-dependent kinase inhibitor 2A;Cyclin-dependent kinase 4 inhibitor B	17.7234	16.6852	18.044	17.9109	16.1568	18.5789	16.6677	18.1866	17.4073	16.781	17.5597	17.8172		0.985378	0.992649
CDKN2AIP	CDKN2A-interacting protein	20.2435	19.6938	20.488	20.7808	20.9606	20.7111	20.9673	20.6162	20.865	20.5004	20.6269	20.7136		0.00210932	0.155674
CDKN2AIPNL	CDKN2AIP N-terminal-like protein	19.4102	18.1353	17.5344	18.6975	18.1399	19.8659	16.8773	19.7499	18.9313	18.7141	16.3859	17.3812		0.417643	0.674877
CDS2	Phosphatidate cytidylyltransferase 2	19.7915	17.3626	21.1739	19.9621	19.616	20.3331	20.7492	18.7278	20.1372	20.1255	19.6673	19.7837		0.930987	0.97129
CDV3	Protein CDV3 homolog	21.1642	21.6945	21.6965	21.908	22.0649	22.0559	21.1612	22.0895	21.8511	21.1019	21.423	22.0817		0.241939	0.589861
CDYL	Chromodomain Y-like protein	17.2251	17.3428	16.6681	18.2542	17.6135	16.8178	17.587	18.5614	18.5139	17.3169	17.0502	16.5307		0.0293108	0.317597
[truncated: 2,821 more rows]

## Sheet: Control-OA
T: Gene names	T: Protein names	Control_1	Control_2	Control_3	OA125_1	OA125_2	OA125_3	OA250_1	OA250_2	OA250_3	OA500_1	OA500_2	OA500_3	ANOVA Significant	ANOVA p value	ANOVA q-value
[truncated: 3,292 more rows]

[truncated: 4 more sheets: MA125-MO11, MA250-MO21, PA125-PO11, PA250-PO21]
